# Supplementary material for: MYB76 Inhibits Seed Fatty Acid Accumulation in Arabidopsis
Source: Front Plant Sci. 2017 Feb 21;8:226. doi: 10.3389/fpls.2017.00226 (PMC5318433; doi:10.3389/fpls.2017.00226)
Supplement: Table S1 — Primers used in this study. [file Table1.XLSX]

## Sheet: Table S1
Table S1. Primers used in this study
Gene symbol	Primer sequences (5’-3’)	Annotation
EF1aA4	CTGGAGGTTTTGAGGCTGGTA	qRT-PCR
	CCAAGGGTGAAAGCAAGAAGA
MYB76(AT5G07700)	GCTGAAACGGTGTGGAAAGAG	qRT-PCR
	ACAGACCACTTATTGCCACG
SUS4 (AT3G43190)	TCCTTCGCCAGTGACTTTCC	qRT-PCR
	GCCTTTGGCTTCAACCCTTG
BADC2(AT1G52670)	AGGTGGAAGCACTCATCAGC	qRT-PCR
	GTGAACCCCCTCAGGAGTTG
BCCP2(AT5G15530)	AACCCAATGGGATCTCCTTTCCCT	qRT-PCR
	ATAAATTCAGAGAGCTCGGCGGGT
CAC2(AT5G35360)	TTCCGAATGTTCTGTCTGCGGCTA	qRT-PCR
	TCGCTTTGTCTCCCATAACACGGA
CAC3(AT2G38040)	TGGAGAACAAGTATAGACAGGCA	qRT-PCR
	GGTCTCCATGAAGCTCCATAAA
MOD1(AT2G05990)	TCAAGGAAAGGCTATCTCGCTGCT	qRT-PCR
	TCACTCTCTAGTGCAGCTTTGGCA
KASII(AT1G74960)	TGCCTATCACATGACCGAGC	qRT-PCR
	CCAAAACAGTGAGCAAGGGC
ACP5(AT5G27200)	TACGACGTTTGATGCCTGCT	qRT-PCR
	GCTCTCTCTTCCGCCATTGT
AAD1(AT5G16240)	TTTGGTCGAGAAGTCAGGGC	qRT-PCR
	GGCTTCTTCATCAAGGTGTTGG
FAD2(AT3G12120)	ATGGGTGCAGGTGGAAGAAT	qRT-PCR
	CCAGGAGAAGTAAGGGACGA
FAD3(AT2G29980)	CCACAGTACTCGGATGCTCAGA	qRT-PCR
	GCAATAAGCTTTCTCTCGCTTGGA
KCS17(AT4G34510)	GTCGAGCCCTCGGTTAACAA	qRT-PCR
	GCCTTCTGGTACATGGAAACC
KCS18/FAE1(AT4G34520)	CGTTAAGCTCCTTTACCGTT	qRT-PCR
	TCTGTCTCTTCACGTGACGC
FAB2(AT2G43710)	CGCTGTGCATAAGCATTCTC	qRT-PCR
	TTGGGGCCGGAGCTGAGAGC
PIS2(AT4G38570)	AACTGCATTGCCTTCTCTGTGTGC	qRT-PCR
	ACAGGCTGTGCTGACTCTATCTGT
FATA(AT3G25110)	AGCTGATCTCGACATGAACCAGCA	qRT-PCR
	ATTTCAGAGGTGGTGGTGGTGAGT
OLEO3 (AT5G51210)	CTCCTCGTCATCTTCAGCCC	qRT-PCR
	ATCCAGATCCCGTCATGTGC
GDSL-LIKE LIPASE (AT1G71691)	TCTTCTTGCCGTGGTTCTCC	qRT-PCR
	AGCAATCCCATCGACCATCG
GDSL-LIKE LIPASE(AT4G01130)	TCCTACGGTATGAAACACGGT	qRT-PCR
	AGCTTTGGCCGTCGTAGAAA
SALK_096949 (myb76-1)-LP	CCTTGATGTAGAGCTCGATCG	Mutant genotyping
SALK_096949 (myb76-1)-RP	ATTGTCACGAGTGCATGACAC
SALK_055242C (myb76-2)-LP	CCTTGATGTAGAGCTCGATCG	Mutant genotyping
SALK_055242C (myb76-2)-RP	ATTGTCACGAGTGCATGACAC
BP*	TGGTTCACGTAGTGGGCCATCG
* BP is the border sequence within the insertional tag
