# Supplementary material for: MYB76 Inhibits Seed Fatty Acid Accumulation in Arabidopsis
Source: Front Plant Sci. 2017 Feb 21;8:226. doi: 10.3389/fpls.2017.00226 (PMC5318433; doi:10.3389/fpls.2017.00226)
Supplement: Table S2 — A list of upregulated genes in developing seeds of myb76-2 plants at 12 DAP. [file Table2.XLSX]

## Sheet: Table S2-1
Table S2-1. A list of up-regulated genes in developing seeds of myb76-2 plants at 12 DAP (log2 ratio>2)
Category	GO	AGI ID	Accession Number	Gene Symbol	log2 ratio	P value	Description
Glucosinolate biosynthesis	GO:0055114//oxidation-reduction process;GO:0019761//glucosinolate biosynthetic process;GO:0009625//response to insect;GO:0055114//oxidation-reduction process;GO:0055114//oxidation-reduction process	AT1G16410	NC_003070.9	CYP79F1	2.69727	1.23493e-24	cytochrome p450 79f1 [Source:TAIR;Acc:AT1G16410]
Glucosinolate biosynthesis	GO:0009684//indoleacetic acid biosynthetic process;GO:0009407//toxin catabolic process;GO:0009081//branched-chain amino acid metabolic process;GO:0009416//response to light stimulus;GO:0019344//cysteine biosynthetic process;GO:0019761//glucosinolate biosynthetic process;GO:0009611//response to wounding;GO:0008152//metabolic process;GO:0008152//metabolic process;GO:0009081//branched-chain amino ac…	AT3G19710	NC_003074.8	BCAT4	2.74231	5.8827e-18	branched-chain aminotransferase4 [Source:TAIR;Acc:AT3G19710]
Glucosinolate biosynthesis	GO:0019760//glucosinolate metabolic process;GO:0009684//indoleacetic acid biosynthetic process;GO:0006098//pentose-phosphate shunt;GO:0019344//cysteine biosynthetic process;GO:0019761//glucosinolate biosynthetic process;GO:0019252//starch biosynthetic process;GO:0009625//response to insect;GO:0019288//isopentenyl diphosphate biosynthetic process, methylerythritol 4-phosphate pathway;GO:0055114//o…	AT4G13770	NC_003075.7	CYP83A1	2.64809	1.8152e-31	cytochrome P450, family 83, subfamily A, polypeptide 1 [Source:TAIR;Acc:AT4G13770]
Glucosinolate biosynthesis	GO:0009684//indoleacetic acid biosynthetic process;GO:0019344//cysteine biosynthetic process;GO:0019761//glucosinolate biosynthetic process;GO:0019752//carboxylic acid metabolic process;GO:0009625//response to insect;GO:0009414//response to water deprivation;GO:0019752//carboxylic acid metabolic process	AT5G23010	NC_003076.8	MAM1	2.439	2.41122e-24	methylthioalkylmalate synthase 1 [Source:TAIR;Acc:AT5G23010]
Glucosinolate biosynthesis	GO:0009098//leucine biosynthetic process;GO:0009684//indoleacetic acid biosynthetic process;GO:0019344//cysteine biosynthetic process;GO:0019761//glucosinolate biosynthetic process;GO:0019752//carboxylic acid metabolic process;GO:0019752//carboxylic acid metabolic process	AT5G23020	NC_003076.8	MAM3	2.36234	3.23376e-15	2-isopropylmalate synthase 2 [Source:TAIR;Acc:AT5G23020]
Photosynthesis	GO:0009765//photosynthesis, light harvesting;GO:0015979//photosynthesis;GO:0009765//photosynthesis, light harvesting	AT2G05070	NC_003071.7	LHCB2	2.20132	5.2249e-07	photosystem II light harvesting complex gene 2.2 [Source:TAIR;Acc:AT2G05070]
Photosynthesis	GO:0007623//circadian rhythm;GO:0055114//oxidation-reduction process;GO:0055114//oxidation-reduction process	AT3G14620	NC_003074.8	CYP72A8	2.36075	9.4511e-05	cytochrome P450, family 72, subfamily A, polypeptide 8 [Source:TAIR;Acc:AT3G14620]
Photosynthesis	GO:0042549//photosystem II stabilization;GO:0010205//photoinhibition;GO:0009773//photosynthetic electron transport in photosystem I;GO:0019684//photosynthesis, light reaction;GO:0070838//divalent metal ion transport;GO:0030003//cellular cation homeostasis;GO:0042793//transcription from plastid promoter;GO:0010027//thylakoid membrane organization;GO:0035304//regulation of protein dephosphorylation…	AT3G50820	NC_003074.8	PSBO2	2.26566	1.80843e-08	photosystem II subunit O-2 [Source:TAIR;Acc:AT3G50820]
Lipid metabolism	GO:0019761//glucosinolate biosynthetic process;GO:0008152//metabolic process;GO:0008152//metabolic process	AT2G31790	NC_003071.7		2.92935	5.29142e-06	UDP-Glycosyltransferase superfamily protein [Source:TAIR;Acc:AT2G31790]
Lipid metabolism	GO:0034440//lipid oxidation;GO:0009269//response to desiccation;GO:0070838//divalent metal ion transport;GO:0030003//cellular cation homeostasis;GO:0009409//response to cold;GO:0006631//fatty acid metabolic process;GO:0044272//sulfur compound biosynthetic process;GO:0031408//oxylipin biosynthetic process;GO:0019748//secondary metabolic process;GO:0019216//regulation of lipid metabolic process;GO:…	AT3G45140	NC_003074.8	LOX2	2.84677	2.99344e-18	lipoxygenase 2 [Source:TAIR;Acc:AT3G45140]
Lipid metabolism	GO:0019761//glucosinolate biosynthetic process;GO:0008152//metabolic process;GO:0008152//metabolic process	AT3G58990	NC_003074.8	IPMI1	2.6542	8.33833e-11	isopropylmalate isomerase 1 [Source:TAIR;Acc:AT3G58990]
Carbohydrate metabolism	GO:0009718//anthocyanin-containing compound biosynthetic process;GO:0009814//defense response, incompatible interaction;GO:0043900//regulation of multi-organism process;GO:0009595//detection of biotic stimulus;GO:0045088//regulation of innate immune response;GO:0009409//response to cold;GO:0034976//response to endoplasmic reticulum stress;GO:0031348//negative regulation of defense response;GO:001…	AT3G57260	NC_003074.8	BETA-1,3-GLUCANASE 2	2.21011	0.00103283	beta-1,3-glucanase 2 [Source:TAIR;Acc:AT3G57260]
Carbohydrate metabolism	GO:0009807//lignan biosynthetic process;GO:0015706//nitrate transport;GO:0010106//cellular response to iron ion starvation;GO:0010167//response to nitrate;GO:0006826//iron ion transport;GO:0009805//coumarin biosynthetic process;GO:0009963//positive regulation of flavonoid biosynthetic process;GO:0009611//response to wounding;GO:0055114//oxidation-reduction process	AT4G13660	NC_003075.7	PRR2	3.67243	0.00195039	pinoresinol reductase 2 [Source:TAIR;Acc:AT4G13660]
Amino acid and protein	GO:0009089//lysine biosynthetic process via diaminopimelate;GO:0009088//threonine biosynthetic process;GO:0008652//cellular amino acid biosynthetic process;GO:0008152//metabolic process;GO:0016310//phosphorylation;GO:0008152//metabolic process;GO:0008652//cellular amino acid biosynthetic process	AT3G02020	NC_003074.8	AK3	2.7761	7.08988e-14	aspartate kinase 3 [Source:TAIR;Acc:AT3G02020]
Amino acid and protein	GO:0006541//glutamine metabolic process	AT3G54600	NC_003074.8		2.23666	2.29182e-08	Class I glutamine amidotransferase-like superfamily protein [Source:TAIR;Acc:AT3G54600]
Amino acid and protein	GO:0009098//leucine biosynthetic process;GO:0009082//branched-chain amino acid biosynthetic process;GO:0008652//cellular amino acid biosynthetic process;GO:0019761//glucosinolate biosynthetic process;GO:0009651//response to salt stress;GO:0055114//oxidation-reduction process;GO:0055114//oxidation-reduction process;GO:0009098//leucine biosynthetic process;GO:0009098//leucine biosynthetic process;G…	AT5G14200	NC_003076.8	IMD1	3.24041	6.50213e-25	isopropylmalate dehydrogenase 1 [Source:TAIR;Acc:AT5G14200]
Embryo and seed development	GO:0010047//fruit dehiscence;GO:0009830//cell wall modification involved in abscission;GO:0009901//anther dehiscence;GO:0009860//pollen tube growth;GO:0009827//plant-type cell wall modification;GO:0005975//carbohydrate metabolic process;GO:0008152//metabolic process;GO:0005975//carbohydrate metabolic process	AT3G57510	NC_003074.8	ADPG1	2.07845	3.63411e-05	Pectin lyase-like superfamily protein [Source:TAIR;Acc:AT3G57510]
Leaf and root development	GO:0010150//leaf senescence;GO:0009817//defense response to fungus, incompatible interaction;GO:0007568//aging;GO:0006508//proteolysis;GO:0006508//proteolysis	AT5G45890	NC_003076.8	SAG12	3.47393	1.06451e-05	senescence-associated gene 12 [Source:TAIR;Acc:AT5G45890]
Hormone	GO:0010252//auxin homeostasis;GO:0009733//response to auxin;GO:0016132//brassinosteroid biosynthetic process	AT1G28130	NC_003070.9	GH3.17	8.56986	0.00146865	Auxin-responsive GH3 family protein [Source:TAIR;Acc:AT1G28130]
Stress/defense response	GO:0009269//response to desiccation;GO:0009751//response to salicylic acid;GO:0009409//response to cold;GO:0009684//indoleacetic acid biosynthetic process;GO:0006569//tryptophan catabolic process;GO:0009723//response to ethylene;GO:0019344//cysteine biosynthetic process;GO:0031347//regulation of defense response;GO:0009627//systemic acquired resistance;GO:0019761//glucosinolate biosynthetic proce…	AT2G05520	NC_003071.7	GRP3	2.926	0.00038286	-
Stress/defense response	GO:0010266//response to vitamin B1;GO:0043900//regulation of multi-organism process;GO:0009595//detection of biotic stimulus;GO:0045088//regulation of innate immune response;GO:0034976//response to endoplasmic reticulum stress;GO:0031348//negative regulation of defense response;GO:0010310//regulation of hydrogen peroxide metabolic process;GO:0009867//jasmonic acid mediated signaling pathway;GO:00…	AT2G14610	NC_003071.7	PR1	10.8138	0.000134611	pathogenesis-related gene 1 [Source:TAIR;Acc:AT2G14610]
Stress/defense response	GO:0071482//cellular response to light stimulus;GO:0009816//defense response to bacterium, incompatible interaction;GO:0009814//defense response, incompatible interaction;GO:0045088//regulation of innate immune response;GO:0031348//negative regulation of defense response;GO:0010310//regulation of hydrogen peroxide metabolic process;GO:0009862//systemic acquired resistance, salicylic acid mediated…	AT3G56710	NC_003074.8	SIB1	2.33529	0.00138021	sigma factor binding protein 1 [Source:TAIR;Acc:AT3G56710]
Stress/defense response	GO:0009445//putrescine metabolic process;GO:0006570//tyrosine metabolic process;GO:0006560//proline metabolic process;GO:0006525//arginine metabolic process;GO:0000050//urea cycle;GO:0006591//ornithine metabolic process;GO:0050832//defense response to fungus	AT4G08870	NC_003075.7	ARGAH2	3.09778	4.96205e-13	Arginase/deacetylase superfamily protein [Source:TAIR;Acc:AT4G08870]
Transcriptional regulation	GO:0010193//response to ozone;GO:0010150//leaf senescence;GO:0009816//defense response to bacterium, incompatible interaction;GO:0009751//response to salicylic acid;GO:0043900//regulation of multi-organism process;GO:0009595//detection of biotic stimulus;GO:0042542//response to hydrogen peroxide;GO:0031348//negative regulation of defense response;GO:0010310//regulation of hydrogen peroxide metabo…	AT4G23810	NC_003075.7	WRKY53	3.1788	0.00048308	WRKY family transcription factor [Source:TAIR;Acc:AT4G23810]
Transcriptional regulation	GO:0010438//cellular response to sulfur starvation;GO:0010439//regulation of glucosinolate biosynthetic process;GO:0009682//induced systemic resistance;GO:0009751//response to salicylic acid;GO:0009739//response to gibberellin;GO:0009617//response to bacterium;GO:0019761//glucosinolate biosynthetic process;GO:0050832//defense response to fungus;GO:0009753//response to jasmonic acid;GO:0009625//re…	AT5G61420	NC_003076.8	MYB28	2.99257	2.05754e-11	myb domain protein 28 [Source:TAIR;Acc:AT5G61420]
Signaling transduction	GO:0007166//cell surface receptor signaling pathway;GO:0009814//defense response, incompatible interaction;GO:0009615//response to virus;GO:0009751//response to salicylic acid;GO:0031348//negative regulation of defense response;GO:0009867//jasmonic acid mediated signaling pathway;GO:0009862//systemic acquired resistance, salicylic acid mediated signaling pathway;GO:0000165//MAPK cascade;GO:004274…	AT1G21250	NC_003070.9	WAK1	4.1127	1.38796e-06	cell wall-associated kinase [Source:TAIR;Acc:AT1G21250]
Signaling transduction	GO:0007165//signal transduction;GO:0007165//signal transduction;GO:0006952//defense response;GO:0007165//signal transduction	AT1G72930	NC_003070.9	TN10	4.35548	5.15434e-05	toll/interleukin-1 receptor-like [Source:TAIR;Acc:AT1G72930]
Signaling transduction	GO:0071277//cellular response to calcium ion;GO:0090333//regulation of stomatal closure;GO:0009704//de-etiolation;GO:0009773//photosynthetic electron transport in photosystem I;GO:0019684//photosynthesis, light reaction;GO:0010114//response to red light;GO:0043085//positive regulation of catalytic activity;GO:0031408//oxylipin biosynthetic process;GO:0019216//regulation of lipid metabolic process…	AT5G23060	NC_003076.8	CAS	8.99435	0.00104405	calcium sensing receptor [Source:TAIR;Acc:AT5G23060]
Transport	GO:0030001//metal ion transport;GO:0030001//metal ion transport	AT1G29000	NC_003070.9		2.22037	2.7691e-05	Heavy metal transport/detoxification superfamily protein [Source:TAIR;Acc:AT1G29000]
Transport	GO:0015770//sucrose transport;GO:0009846//pollen germination;GO:0005985//sucrose metabolic process;GO:0006857//oligopeptide transport;GO:0009624//response to nematode;GO:0008643//carbohydrate transport;GO:0006810//transport;GO:0055085//transmembrane transport;GO:0055085//transmembrane transport;GO:0015770//sucrose transport	AT1G71880	NC_003070.9	SUC1	9.82972	4.17371e-08	sucrose-proton symporter 1 [Source:TAIR;Acc:AT1G71880]
Transport	GO:0006865//amino acid transport;GO:0009595//detection of biotic stimulus;GO:0009581//detection of external stimulus;GO:0006499//N-terminal protein myristoylation;GO:0010200//response to chitin;GO:0002679//respiratory burst involved in defense response;GO:0002238//response to molecule of fungal origin;GO:0002237//response to molecule of bacterial origin;GO:0030968//endoplasmic reticulum unfolded …	AT5G61560	NC_003076.8		8.02237	0.000554187	U-box domain-containing protein kinase family protein [Source:TAIR;Acc:AT5G61560]
Others	GO:0008150//biological_process	AT2G25510	NC_003071.7		2.20202	2.47863e-07	-
Others	GO:0008152//metabolic process;GO:0055114//oxidation-reduction process;GO:0008152//metabolic process;GO:0008152//metabolic process;GO:0055114//oxidation-reduction process;GO:0008152//metabolic process;GO:0002213//defense response to insect;GO:0007568//aging;GO:0008152//metabolic process;GO:0055114//oxidation-reduction process;GO:0008152//metabolic process	AT2G29350	NC_003071.7	SAG13	2.5573	6.81138e-23	senescence-associated gene 13 [Source:TAIR;Acc:AT2G29350]
Others	GO:0008150//biological_process	AT3G05430	NC_003074.8		2.71882	0.00123166	Tudor/PWWP/MBT superfamily protein [Source:TAIR;Acc:AT3G05430]
Others	GO:0008150//biological_process	AT3G15300	NC_003074.8	MVQ4	3.69488	0.00147505	VQ motif-containing protein [Source:TAIR;Acc:AT3G15300]
Others	GO:0008150//biological_process	AT3G25590	NC_003074.8		2.68706	0.000997823	unknown protein; Has 149 Blast hits to 140 proteins in 44 species: Archae - 0; Bacteria - 6; Metazoa - 40; Fungi - 6; Plants - 39; Viruses - 0; Other Eukaryotes - 58 (source: NCBI BLink). [Source:TAIR;Acc:AT3G25590]
Others	-	AT5G35935	NC_003076.8		2.48308	3.37073e-08	-
Others	GO:0008150//biological_process	AT5G42530	NC_003076.8		2.96231	1.8887e-05	unknown protein; FUNCTIONS IN: molecular_function unknown; INVOLVED IN: biological_process unknown; LOCATED IN: endomembrane system; BEST Arabidopsis thaliana protein match is: unknown protein (TAIR:AT2G25510.2); Has 30201 Blast hits to 17322 protei /.../780 species: Archae - 12; Bacteria - 1396; Metazoa - 17338; Fungi - 3422; Plants - 5037; Viruses - 0; Other Eukaryotes - 2996 (source: NCBI BLin…
Others	-	XLOC_007988			2.21308	7.93096e-09	T4O12.16 [Arabidopsis thaliana]

## Sheet: Table S2-2
Table S2-2. A list of up-regulated genes in developing seeds of myb76-2 plants at 12 DAP (1<log2 ratio<2)
Category	GO	AGI ID	Accession Number	Gene Symbol	log2 ratio	P value	Annotation
Photosynthesis	GO:0010114//response to red light;GO:0009765//photosynthesis, light harvesting;GO:0010218//response to far red light;GO:0009637//response to blue light;GO:0015979//photosynthesis;GO:0009750//response to fructose;GO:0018298//protein-chromophore linkage;GO:0009765//photosynthesis, light harvesting;GO:0010114//response to red light;GO:0009765//photosynthesis, light harvesting;GO:0010218//response to…	AT1G29920	NC_003070.9	LHCB1.1	1.11189	9.93254e-09	chlorophyll A/B-binding protein 2 [Source:TAIR;Acc:AT1G29920]
Photosynthesis	GO:0009773//photosynthetic electron transport in photosystem I;GO:0019684//photosynthesis, light reaction;GO:0035304//regulation of protein dephosphorylation;GO:0009657//plastid organization;GO:0006364//rRNA processing;GO:0019344//cysteine biosynthetic process;GO:0015979//photosynthesis;GO:0010207//photosystem II assembly;GO:0015979//photosynthesis	AT1G52230	NC_003070.9	PSAH2	1.70844	9.53422e-05	photosystem I subunit H2 [Source:TAIR;Acc:AT1G52230]
Photosynthesis	GO:0001666//response to hypoxia;GO:0005985//sucrose metabolic process;GO:0010310//regulation of hydrogen peroxide metabolic process;GO:0009862//systemic acquired resistance, salicylic acid mediated signaling pathway;GO:0019375//galactolipid biosynthetic process;GO:0009058//biosynthetic process;GO:0006950//response to stress;GO:0005985//sucrose metabolic process;GO:0009058//biosynthetic process	AT3G43190	NC_003074.8	SUS4	1.81173	0.000464029	sucrose synthase 4 [Source:TAIR;Acc:AT3G43190]
Cell wall	GO:0009828//plant-type cell wall loosening;GO:0006949//syncytium formation;GO:0009664//plant-type cell wall organization;GO:0009664//plant-type cell wall organization;GO:0009664//plant-type cell wall organization;GO:0009664//plant-type cell wall organization	AT1G26770	NC_003070.9	EXP10	1.50696	0.00127879	expansin A10 [Source:TAIR;Acc:AT1G26770]
Lipid metabolism	GO:0010118//stomatal movement;GO:0009269//response to desiccation;GO:0031407//oxylipin metabolic process;GO:0042538//hyperosmotic salinity response;GO:0009751//response to salicylic acid;GO:0009409//response to cold;GO:0009651//response to salt stress;GO:0009620//response to fungus;GO:0009737//response to abscisic acid;GO:0009414//response to water deprivation;GO:0055114//oxidation-reduction proc…	AT2G33380	NC_003071.7	CLO3	1.19739	2.2686e-11	Caleosin-related family protein [Source:TAIR;Acc:AT2G33380]
Lipid metabolism	GO:0010345//suberin biosynthetic process;GO:0009651//response to salt stress;GO:0006629//lipid metabolic process;GO:0009611//response to wounding;GO:0055114//oxidation-reduction process	AT3G44550	NC_003074.8	FAR5	1.65281	3.84518e-06	fatty acid reductase 5 [Source:TAIR;Acc:AT3G44550]
Lipid metabolism	GO:0008610//lipid biosynthetic process;GO:0006633//fatty acid biosynthetic process;GO:0008152//metabolic process;GO:0008152//metabolic process;GO:0006633//fatty acid biosynthetic process;GO:0008610//lipid biosynthetic process	AT4G34510	NC_003075.7	KCS17	1.81684	5.61487e-06	3-ketoacyl-CoA synthase 17 [Source:TAIR;Acc:AT4G34510]
Lipid metabolism	GO:0016042//lipid catabolic process;GO:0006629//lipid metabolic process;GO:0006629//lipid metabolic process	AT5G37690	NC_003076.8		1.63675	8.22135e-08	SGNH hydrolase-type esterase superfamily protein [Source:TAIR;Acc:AT5G37690]
Carbohydrate metabolism	GO:0006508//proteolysis;GO:0006508//proteolysis	AT1G09750	NC_003070.9		1.5652	0.00153016	Eukaryotic aspartyl protease family protein [Source:TAIR;Acc:AT1G09750]
Carbohydrate metabolism	GO:0019761//glucosinolate biosynthetic process;GO:0008152//metabolic process;GO:0008152//metabolic process	AT1G21440	NC_003070.9		1.14192	1.74998e-06	Phosphoenolpyruvate carboxylase family protein [Source:TAIR;Acc:AT1G21440]
Carbohydrate metabolism	GO:0006508//proteolysis;GO:0006508//proteolysis	AT1G73290	NC_003070.9	SCPL5	1.33162	0.00169396	serine carboxypeptidase-like 5 [Source:TAIR;Acc:AT1G73290]
Carbohydrate metabolism	GO:0045490//pectin catabolic process;GO:0042545//cell wall modification;GO:0043086//negative regulation of catalytic activity;GO:0042545//cell wall modification	AT2G45220	NC_003071.7	PME17	1.01102	3.07775e-12	Plant invertase/pectin methylesterase inhibitor superfamily [Source:TAIR;Acc:AT2G45220]
Carbohydrate metabolism	GO:0006807//nitrogen compound metabolic process;GO:0009684//indoleacetic acid biosynthetic process;GO:0046686//response to cadmium ion;GO:0006807//nitrogen compound metabolic process	AT3G44300	NC_003074.8	NIT2	1.17885	1.22605e-17	nitrilase 2 [Source:TAIR;Acc:AT3G44300]
Carbohydrate metabolism	GO:0006779//porphyrin-containing compound biosynthetic process;GO:0016117//carotenoid biosynthetic process;GO:0006655//phosphatidylglycerol biosynthetic process;GO:0006636//unsaturated fatty acid biosynthetic process;GO:0006364//rRNA processing;GO:0019761//glucosinolate biosynthetic process;GO:0015979//photosynthesis;GO:0015995//chlorophyll biosynthetic process;GO:0010103//stomatal complex morpho…	AT4G18480	NC_003075.7	CH42	1.03912	0.000210416	P-loop containing nucleoside triphosphate hydrolases superfamily protein [Source:TAIR;Acc:AT4G18480]
Carbohydrate metabolism	GO:0005992//trehalose biosynthetic process;GO:0006950//response to stress;GO:0008152//metabolic process;GO:0008152//metabolic process;GO:0005992//trehalose biosynthetic process	AT4G22590	NC_003075.7	TPPG	1.47955	1.09078e-06	Haloacid dehalogenase-like hydrolase (HAD) superfamily protein [Source:TAIR;Acc:AT4G22590]
Carbohydrate metabolism	GO:0019253//reductive pentose-phosphate cycle;GO:0009853//photorespiration;GO:0015979//photosynthesis;GO:0015977//carbon fixation;GO:0055114//oxidation-reduction process;GO:0080158//chloroplast ribulose bisphosphate carboxylase complex biogenesis;GO:0010114//response to red light;GO:0009853//photorespiration;GO:0010218//response to far red light;GO:0009637//response to blue light;GO:0015979//phot…	AT5G38410	NC_003076.8	RBCS3B	1.02233	0.000788359	Ribulose bisphosphate carboxylase (small chain) family protein [Source:TAIR;Acc:AT5G38410]
Carbohydrate metabolism	GO:0009718//anthocyanin-containing compound biosynthetic process;GO:0009813//flavonoid biosynthetic process;GO:0010224//response to UV-B;GO:0044237//cellular metabolic process;GO:0009744//response to sucrose;GO:0055114//oxidation-reduction process	AT5G42800	NC_003076.8	TT3	1.09384	0.000313257	dihydroflavonol 4-reductase [Source:TAIR;Acc:AT5G42800]
Nucleic acid	GO:0006351//transcription, DNA-templated;GO:0006355//regulation of transcription, DNA-templated	AT1G03840	NC_003070.9	IDD3	1.52655	0.000760691	C2H2 and C2HC zinc fingers superfamily protein [Source:TAIR;Acc:AT1G03840]
Nucleic acid	GO:0001510//RNA methylation;GO:0030422//production of siRNA involved in RNA interference;GO:0009165//nucleotide biosynthetic process;GO:0016568//chromatin modification;GO:0010162//seed dormancy process;GO:0007275//multicellular organismal development;GO:0006351//transcription, DNA-templated;GO:0006355//regulation of transcription, DNA-templated	AT2G27840	NC_003071.7	HD2D	1.21771	0.000163709	-
Amino acid and protein	GO:0006084//acetyl-CoA metabolic process;GO:0016132//brassinosteroid biosynthetic process;GO:0016126//sterol biosynthetic process;GO:0008150//biological_process	AT1G12080	NC_003070.9		1.11969	0.000707807	Vacuolar calcium-binding protein-related [Source:TAIR;Acc:AT1G12080]
Amino acid and protein	GO:0006564//L-serine biosynthetic process;GO:0008152//metabolic process;GO:0055114//oxidation-reduction process;GO:0055114//oxidation-reduction process;GO:0008152//metabolic process;GO:0006564//L-serine biosynthetic process;GO:0008652//cellular amino acid biosynthetic process;GO:0008152//metabolic process;GO:0055114//oxidation-reduction process;GO:0055114//oxidation-reduction process;GO:0008152//…	AT1G17745	NC_003070.9	PGDH2	1.922	2.32113e-06	D-3-phosphoglycerate dehydrogenase [Source:TAIR;Acc:AT1G17745]
Amino acid and protein	GO:0006084//acetyl-CoA metabolic process;GO:0009832//plant-type cell wall biogenesis;GO:0010075//regulation of meristem growth;GO:0009664//plant-type cell wall organization;GO:0016132//brassinosteroid biosynthetic process;GO:0016126//sterol biosynthetic process;GO:0006084//acetyl-CoA metabolic process;GO:0009832//plant-type cell wall biogenesis;GO:0010075//regulation of meristem growth;GO:0009664…	AT2G04780	NC_003071.7	FLA7	1.08676	2.0943e-05	FASCICLIN-like arabinoogalactan 7 [Source:TAIR;Acc:AT2G04780]
Amino acid and protein	GO:0045038//protein import into chloroplast thylakoid membrane;GO:0010114//response to red light;GO:0010155//regulation of proton transport;GO:0019344//cysteine biosynthetic process;GO:0046777//protein autophosphorylation;GO:0010218//response to far red light;GO:0009637//response to blue light;GO:0009644//response to high light intensity;GO:0009744//response to sucrose	AT2G47450	NC_003071.7	CPSRP43	1.25376	0.00146418	chloroplast signal recognition particle component (CAO) [Source:TAIR;Acc:AT2G47450]
Leaf and root development	GO:0009965//leaf morphogenesis;GO:0010162//seed dormancy process;GO:0009845//seed germination;GO:0009793//embryo development ending in seed dormancy;GO:0009737//response to abscisic acid;GO:0006351//transcription, DNA-templated;GO:0006355//regulation of transcription, DNA-templated;GO:0006355//regulation of transcription, DNA-templated	AT4G37740	NC_003075.7	GRF2	1.0363	0.000366975	growth-regulating factor 2 [Source:TAIR;Acc:AT4G37740]
Shoot development	GO:0048367//shoot system development	AT3G25717	NC_003074.8	RTFL16	1.44347	1.81709e-08	ROTUNDIFOLIA like 16 [Source:TAIR;Acc:AT3G25717]
Flower development	GO:0009911//positive regulation of flower development;GO:0009908//flower development;GO:0010119//regulation of stomatal movement;GO:0048573//photoperiodism, flowering;GO:0030154//cell differentiation;GO:0009909//regulation of flower development;GO:0007275//multicellular organismal development	AT1G65480	NC_003070.9	FT	1.43876	8.73506e-06	PEBP (phosphatidylethanolamine-binding protein) family protein [Source:TAIR;Acc:AT1G65480]
Flower development	GO:0048232//male gamete generation;GO:0010439//regulation of glucosinolate biosynthetic process;GO:0070814//hydrogen sulfide biosynthetic process;GO:0000103//sulfate assimilation;GO:0009684//indoleacetic acid biosynthetic process;GO:0006569//tryptophan catabolic process;GO:0019344//cysteine biosynthetic process;GO:0008652//cellular amino acid biosynthetic process;GO:0042742//defense response to b…	AT4G39940	NC_003075.7	APS-KINASE 2	1.87941	5.63115e-07	APS-kinase 2 [Source:TAIR;Acc:AT4G39940]
Hormone	GO:0009684//indoleacetic acid biosynthetic process;GO:0006569//tryptophan catabolic process;GO:0019344//cysteine biosynthetic process;GO:0042742//defense response to bacterium;GO:0019761//glucosinolate biosynthetic process	AT1G18590	NC_003070.9	SOT17	1.80928	0.000464002	sulfotransferase 17 [Source:TAIR;Acc:AT1G18590]
Hormone	GO:0009684//indoleacetic acid biosynthetic process;GO:0019344//cysteine biosynthetic process;GO:0019761//glucosinolate biosynthetic process;GO:0055114//oxidation-reduction process;GO:0055114//oxidation-reduction process	AT1G62560	NC_003070.9	FMO GS-OX3	1.49931	0.00135396	flavin-monooxygenase glucosinolate S-oxygenase 3 [Source:TAIR;Acc:AT1G62560]
Hormone	GO:0009684//indoleacetic acid biosynthetic process;GO:0019344//cysteine biosynthetic process;GO:0019761//glucosinolate biosynthetic process	AT1G74090	NC_003070.9	SOT18	1.13654	1.49163e-05	desulfo-glucosinolate sulfotransferase 18 [Source:TAIR;Acc:AT1G74090]
Hormone	GO:0009684//indoleacetic acid biosynthetic process;GO:0006569//tryptophan catabolic process;GO:0008150//biological_process	AT2G20960	NC_003071.7	PEARLI4	1.95501	0.000125536	-
Hormone	GO:0009684//indoleacetic acid biosynthetic process;GO:0019344//cysteine biosynthetic process;GO:0019761//glucosinolate biosynthetic process;GO:0008152//metabolic process;GO:0008152//metabolic process	AT2G43100	NC_003071.7	IPMI2	1.80765	8.31681e-14	isopropylmalate isomerase 2 [Source:TAIR;Acc:AT2G43100]
Stress/defense response	GO:0042542//response to hydrogen peroxide;GO:0009408//response to heat;GO:0006457//protein folding;GO:0010286//heat acclimation;GO:0009644//response to high light intensity;GO:0006950//response to stress	AT1G52560	NC_003070.9		1.43093	2.73064e-11	HSP20-like chaperones superfamily protein [Source:TAIR;Acc:AT1G52560]
Stress/defense response	GO:0006950//response to stress;GO:0006950//response to stress;GO:0042631//cellular response to water deprivation;GO:0009409//response to cold;GO:0007154//cell communication;GO:0000302//response to reactive oxygen species;GO:0031348//negative regulation of defense response;GO:0009867//jasmonic acid mediated signaling pathway;GO:0009862//systemic acquired resistance, salicylic acid mediated signali…	AT4G02380	NC_003075.7	SAG21	1.70858	8.47037e-07	senescence-associated gene 21 [Source:TAIR;Acc:AT4G02380]
Stress/defense response	GO:0009446//putrescine biosynthetic process;GO:0006527//arginine catabolic process;GO:0042538//hyperosmotic salinity response;GO:0009863//salicylic acid mediated signaling pathway;GO:0009409//response to cold;GO:0008295//spermidine biosynthetic process;GO:0006596//polyamine biosynthetic process;GO:0009723//response to ethylene;GO:0009867//jasmonic acid mediated signaling pathway;GO:0009695//jasmo…	AT4G34710	NC_003075.7	ADC2	1.00382	2.10904e-13	arginine decarboxylase 2 [Source:TAIR;Acc:AT4G34710]
Stress/defense response	GO:0009651//response to salt stress;GO:0009266//response to temperature stimulus;GO:0007030//Golgi organization;GO:0006972//hyperosmotic response;GO:0006096//glycolytic process;GO:0006833//water transport;GO:0046686//response to cadmium ion;GO:0043086//negative regulation of catalytic activity	AT5G62350	NC_003076.8		1.21978	4.45043e-05	Plant invertase/pectin methylesterase inhibitor superfamily protein [Source:TAIR;Acc:AT5G62350]
Transcriptional regulation	GO:0009718//anthocyanin-containing compound biosynthetic process;GO:0080147//root hair cell development;GO:0016036//cellular response to phosphate starvation;GO:0048364//root development;GO:0006351//transcription, DNA-templated;GO:0006355//regulation of transcription, DNA-templated	AT3G25710	NC_003074.8	bHLH32	1.16612	0.000352625	basic helix-loop-helix 32 [Source:TAIR;Acc:AT3G25710]
Transcriptional regulation	GO:0006351//transcription, DNA-templated;GO:0006355//regulation of transcription, DNA-templated	AT4G01460	NC_003075.7		1.00616	4.63799e-05	basic helix-loop-helix (bHLH) DNA-binding superfamily protein [Source:TAIR;Acc:AT4G01460]
Transcriptional regulation	GO:0006355//regulation of transcription, DNA-templated;GO:0006355//regulation of transcription, DNA-templated;GO:0009908//flower development;GO:0030154//cell differentiation;GO:0007275//multicellular organismal development;GO:0006351//transcription, DNA-templated;GO:0006355//regulation of transcription, DNA-templated;GO:0006355//regulation of transcription, DNA-templated	AT4G18960	NC_003075.7	AG	1.24393	0.0011792	K-box region and MADS-box transcription factor family protein [Source:TAIR;Acc:AT4G18960]
Transcriptional regulation	GO:0006355//regulation of transcription, DNA-templated	AT5G17800	NC_003076.8	MYB56	1.42543	0.000358564	myb domain protein 56 [Source:TAIR;Acc:AT5G17800]
Transport	GO:0006816//calcium ion transport;GO:0055085//transmembrane transport;GO:0006812//cation transport;GO:0055085//transmembrane transport;GO:0006812//cation transport;GO:0006816//calcium ion transport;GO:0006816//calcium ion transport;GO:0055085//transmembrane transport;GO:0006812//cation transport;GO:0055085//transmembrane transport;GO:0006812//cation transport;GO:0006816//calcium ion transport;GO:…	AT2G38170	NC_003071.7	CAX1	1.44438	0.000257069	cation exchanger 1 [Source:TAIR;Acc:AT2G38170]
Transport	GO:0015800//acidic amino acid transport;GO:0015804//neutral amino acid transport;GO:0070838//divalent metal ion transport;GO:0030003//cellular cation homeostasis;GO:0006865//amino acid transport;GO:0003333//amino acid transmembrane transport;GO:0009750//response to fructose;GO:0009651//response to salt stress;GO:0006833//water transport;GO:0010363//regulation of plant-type hypersensitive response…	AT5G09220	NC_003076.8	AAP2	1.93313	1.11798e-07	amino acid permease 2 [Source:TAIR;Acc:AT5G09220]
Transport	GO:0015713//phosphoglycerate transport;GO:0009643//photosynthetic acclimation;GO:0035436//triose phosphate transmembrane transport;GO:0008643//carbohydrate transport;GO:0006810//transport;GO:0006810//transport;GO:0006810//transport;GO:0006810//transport;GO:0006810//transport;GO:0006810//transport;GO:0035436//triose phosphate transmembrane transport;GO:0015717//triose phosphate transport;GO:001968…	AT5G46110	NC_003076.8	TPT	1.1169	1.58314e-09	Glucose-6-phosphate/phosphate translocator-related [Source:TAIR;Acc:AT5G46110]
Others	GO:0008150//biological_process	AT1G16500	NC_003070.9		1.52107	6.82072e-12	unknown protein; BEST Arabidopsis thaliana protein match is: unknown protein (TAIR:AT1G79160.1); Has 136 Blast hits to 134 proteins in 17 species: Archae - 0; Bacteria - 0; Metazoa - 0; Fungi - 4; Plants - 131; Viruses - 1; Other Eukaryotes - 0 (sou /.../CBI BLink). [Source:TAIR;Acc:AT1G16500]
Others	GO:0000002//mitochondrial genome maintenance;GO:0045910//negative regulation of DNA recombination;GO:0043687//post-translational protein modification;GO:0045893//positive regulation of transcription, DNA-templated;GO:0006355//regulation of transcription, DNA-templated	AT1G47720	NC_003070.9		1.48401	0.000441545	Primosome PriB/single-strand DNA-binding [Source:TAIR;Acc:AT1G47720]
Others	GO:0008150//biological_process	AT2G01660	NC_003071.7	PDLP6	1.60905	3.12313e-05	-
Others	GO:0008150//biological_process	AT2G14460	NC_003071.7		1.12316	0.000919044	unknown protein; Has 3 Blast hits to 3 proteins in 1 species: Archae - 0; Bacteria - 0; Metazoa - 0; Fungi - 0; Plants - 3; Viruses - 0; Other Eukaryotes - 0 (source: NCBI BLink). [Source:TAIR;Acc:AT2G14460]
Others	GO:0010439//regulation of glucosinolate biosynthetic process;GO:0019761//glucosinolate biosynthetic process;GO:0055114//oxidation-reduction process;GO:0055114//oxidation-reduction process	AT2G25450	NC_003071.7		1.0818	1.1658e-12	2-oxoglutarate (2OG) and Fe(II)-dependent oxygenase superfamily protein [Source:TAIR;Acc:AT2G25450]
Others	GO:0012502//induction of programmed cell death;GO:0042542//response to hydrogen peroxide;GO:0034976//response to endoplasmic reticulum stress;GO:0009408//response to heat;GO:0006915//apoptotic process;GO:0050832//defense response to fungus;GO:0006457//protein folding;GO:0010286//heat acclimation;GO:0009644//response to high light intensity;GO:0010228//vegetative to reproductive phase transition o…	AT2G46240	NC_003071.7	BAG6	1.10861	7.78546e-12	BCL-2-associated athanogene 6 [Source:TAIR;Acc:AT2G46240]
Others	GO:0008152//metabolic process;GO:0008152//metabolic process;GO:0008152//metabolic process;GO:0008152//metabolic process	AT3G16520	NC_003074.8	UGT88A1	1.60868	2.4843e-05	UDP-glucosyl transferase 88A1 [Source:TAIR;Acc:AT3G16520]
Others	GO:0030643//cellular phosphate ion homeostasis;GO:0042542//response to hydrogen peroxide;GO:0045892//negative regulation of transcription, DNA-templated;GO:0019375//galactolipid biosynthetic process;GO:0016036//cellular response to phosphate starvation;GO:0016311//dephosphorylation;GO:0055114//oxidation-reduction process	AT3G17790	NC_003074.8	PHOSPHATASE 17	1.1301	0.000624768	purple acid phosphatase 17 [Source:TAIR;Acc:AT3G17790]
Others	GO:0055081//anion homeostasis;GO:0070588//calcium ion transmembrane transport;GO:0042742//defense response to bacterium;GO:0043069//negative regulation of programmed cell death;GO:0006816//calcium ion transport;GO:0010363//regulation of plant-type hypersensitive response;GO:0009963//positive regulation of flavonoid biosynthetic process;GO:0006612//protein targeting to membrane;GO:0006810//transpo…	AT3G57330	NC_003074.8	ACA11	1.01027	0.00148088	autoinhibited Ca2+-ATPase 11 [Source:TAIR;Acc:AT3G57330]
Others	GO:0008150//biological_process	AT4G12050	NC_003075.7	AHL26	1.69157	0.00029038	Predicted AT-hook DNA-binding family protein [Source:TAIR;Acc:AT4G12050]
Others	GO:0008150//biological_process	AT4G19420	NC_003075.7	PAE8	1.08746	9.00045e-05	-
Others	GO:0008150//biological_process	AT4G36120	NC_003075.7		1.62369	0.00126975	Plant protein of unknown function (DUF869) [Source:TAIR;Acc:AT4G36120]
Others	GO:0008150//biological_process	AT5G03120	NC_003076.8		1.69578	0.000146876	unknown protein; FUNCTIONS IN: molecular_function unknown; INVOLVED IN: biological_process unknown; LOCATED IN: endomembrane system; EXPRESSED IN: 21 plant structures; EXPRESSED DURING: 13 growth stages; Has 14 Blast hits to 14 proteins in 4 species /.../ae - 0; Bacteria - 0; Metazoa - 0; Fungi - 0; Plants - 14; Viruses - 0; Other Eukaryotes - 0 (source: NCBI BLink). [Source:TAIR;Acc:AT5G03120]
Others	GO:0008150//biological_process	AT5G23370	NC_003076.8		1.03972	0.000744358	GRAM domain-containing protein / ABA-responsive protein-related [Source:TAIR;Acc:AT5G23370]
Others	GO:0008150//biological_process	AT5G44550	NC_003076.8		1.61133	9.80105e-09	Uncharacterised protein family (UPF0497) [Source:TAIR;Acc:AT5G44550]
Others	GO:0008150//biological_process	AT5G49440	NC_003076.8		1.07559	5.6908e-08	unknown protein; Has 30201 Blast hits to 17322 proteins in 780 species: Archae - 12; Bacteria - 1396; Metazoa - 17338; Fungi - 3422; Plants - 5037; Viruses - 0; Other Eukaryotes - 2996 (source: NCBI BLink). [Source:TAIR;Acc:AT5G49440]
Others	GO:0008150//biological_process	AT5G63240	NC_003076.8		1.35203	0.000231382	Carbohydrate-binding X8 domain superfamily protein [Source:TAIR;Acc:AT5G63240]
