# Supplementary material for: MYB76 Inhibits Seed Fatty Acid Accumulation in Arabidopsis
Source: Front Plant Sci. 2017 Feb 21;8:226. doi: 10.3389/fpls.2017.00226 (PMC5318433; doi:10.3389/fpls.2017.00226)
Supplement: Table S3 — A list of downregulated genes in developing seeds of myb76-2 plants at 12 DAP. [file Table3.XLSX]

## Sheet: Table S3-1
Table S3-1. A list of down-regulated genes in developing seeds of myb76-2 plants at 12 DAP (log ratio <-2)
Category	GO	AGI ID	Accession Number	Gene Symbol	log2 ratio	P value	Annotation
Lipid metabolism	GO:0016042//lipid catabolic process;GO:0006629//lipid metabolic process;GO:0006629//lipid metabolic process;GO:0006629//lipid metabolic process	AT1G71691	NC_003070.9		-2.22151	1.34536e-41	GDSL-like Lipase/Acylhydrolase superfamily protein [Source:TAIR;Acc:AT1G71691]
Lipid metabolism	GO:0016042//lipid catabolic process;GO:0006629//lipid metabolic process;GO:0006629//lipid metabolic process	AT4G01130	NC_003075.7		-4.56847	5.57933e-05	GDSL-like Lipase/Acylhydrolase superfamily protein [Source:TAIR;Acc:AT4G01130]
Carbohydrate metabolism	GO:0010264//myo-inositol hexakisphosphate biosynthetic process;GO:0008150//biological_process	AT2G15020	NC_003071.7		-2.09583	0.000583596	unknown protein; BEST Arabidopsis thaliana protein match is: unknown protein (TAIR:AT5G64190.1); Has 72 Blast hits to 72 proteins in 10 species: Archae - 0; Bacteria - 0; Metazoa - 0; Fungi - 0; Plants - 72; Viruses - 0; Other Eukaryotes - 0 (source /.../ BLink). [Source:TAIR;Acc:AT2G15020]
Carbohydrate metabolism	GO:0005975//carbohydrate metabolic process	AT3G01345	NC_003074.8		-3.90931	3.38793e-80	Expressed protein [Source:TAIR;Acc:AT3G01345]
Carbohydrate metabolism	GO:0019252//starch biosynthetic process	AT3G30720	NC_003074.8	QQS	-2.15501	0.0006299	qua-quine starch [Source:TAIR;Acc:AT3G30720]
Nucleic acid	GO:0051026//chiasma assembly;GO:0035825//reciprocal DNA recombination;GO:0007126//meiotic nuclear division	AT1G53490	NC_003070.9	HEI10	-2.16074	2.03503e-12	RING/U-box superfamily protein [Source:TAIR;Acc:AT1G53490]
Nucleic acid	GO:0006308//DNA catabolic process;GO:0009860//pollen tube growth;GO:0009827//plant-type cell wall modification;GO:0048443//stamen development;GO:0048441//petal development;GO:0090305//nucleic acid phosphodiester bond hydrolysis;GO:0048481//ovule development;GO:0006308//DNA catabolic process;GO:0006308//DNA catabolic process;GO:0009860//pollen tube growth;GO:0009827//plant-type cell wall modificat…	AT4G21590	NC_003075.7	ENDO3	-2.11548	0.00136322	endonuclease 3 [Source:TAIR;Acc:AT4G21590]
Nucleic acid	GO:0006200//ATP catabolic process;GO:0006810//transport	AT5G09930	NC_003076.8	ABCF2	-2.17383	0.00109699	ABC transporter family protein [Source:TAIR;Acc:AT5G09930]
Hormone	GO:0010115//regulation of abscisic acid biosynthetic process;GO:0010143//cutin biosynthetic process;GO:0006970//response to osmotic stress	AT1G64670	NC_003070.9	CED1	-2.38589	4.82074e-06	alpha/beta-Hydrolases superfamily protein [Source:TAIR;Acc:AT1G64670]
Hormone	GO:0009733//response to auxin;GO:0009793//embryo development ending in seed dormancy;GO:0009734//auxin-activated signaling pathway;GO:0009555//pollen development;GO:0006351//transcription, DNA-templated;GO:0006355//regulation of transcription, DNA-templated;GO:0006355//regulation of transcription, DNA-templated;GO:0009734//auxin-activated signaling pathway;GO:0006351//transcription, DNA-templated…	AT2G01200	NC_003071.7	IAA32	-2.12268	0.000134462	indole-3-acetic acid inducible 32 [Source:TAIR;Acc:AT2G01200]
Stress/defense response	GO:0071492//cellular response to UV-A;GO:0071491//cellular response to red light;GO:0071490//cellular response to far red light;GO:0071486//cellular response to high light intensity;GO:0071483//cellular response to blue light;GO:0010117//photoprotection;GO:0010030//positive regulation of seed germination;GO:0010380//regulation of chlorophyll biosynthetic process;GO:0009411//response to UV;GO:0009…	AT3G22840	NC_003074.8	ELIP1	-2.20551	1.28746e-26	Chlorophyll A-B binding family protein [Source:TAIR;Acc:AT3G22840]
Stress/defense response	GO:0008150//biological_process	AT5G22580	NC_003076.8		-2.59838	3.96636e-13	Stress responsive A/B Barrel Domain [Source:TAIR;Acc:AT5G22580]
Others	GO:0008150//biological_process	AT1G53480	NC_003070.9	MRD1	-4.43347	9.48371e-24	-
Others	GO:0008152//metabolic process;GO:0008152//metabolic process;GO:0009718//anthocyanin-containing compound biosynthetic process;GO:0010584//pollen exine formation;GO:0009698//phenylpropanoid metabolic process;GO:0009813//flavonoid biosynthetic process;GO:0010224//response to UV-B;GO:0009744//response to sucrose;GO:0008152//metabolic process;GO:0008152//metabolic process	AT1G65060	NC_003070.9	4CL3	-2.35184	1.75906e-10	4-coumarate:CoA ligase 3 [Source:TAIR;Acc:AT1G65060]
Others	GO:0007015//actin filament organization;GO:0045010//actin nucleation;GO:0010090//trichome morphogenesis;GO:0007264//small GTPase mediated signal transduction;GO:0007264//small GTPase mediated signal transduction	AT2G44690	NC_003071.7	ARAC9	-2.848	0.000550933	Arabidopsis RAC-like 9 [Source:TAIR;Acc:AT2G44690]
Others	GO:0008150//biological_process	AT3G07620	NC_003074.8		-2.04629	4.75784e-05	Exostosin family protein [Source:TAIR;Acc:AT3G07620]
Others	-	AT3G13880	NC_003074.8	OTP72	-2.07595	0.00108903	Tetratricopeptide repeat (TPR)-like superfamily protein [Source:TAIR;Acc:AT3G13880]

## Sheet: Table S3-2
Table S3-2. A list of down-regulated genes in developing seeds of myb76-2 plants at 12 DAP (-2 <log ration <-1)
Category	GO	AGI ID	Accession Number	Gene Symbol	log2 ratio	P value	Annotation
Photosynthesis	GO:0010114//response to red light;GO:0006364//rRNA processing;GO:0009765//photosynthesis, light harvesting;GO:0010218//response to far red light;GO:0009637//response to blue light;GO:0015979//photosynthesis;GO:0018298//protein-chromophore linkage;GO:0009765//photosynthesis, light harvesting;GO:0009765//photosynthesis, light harvesting;GO:0015979//photosynthesis;GO:0009765//photosynthesis, light h…	AT2G40100	NC_003071.7	LHCB4.3	-1.00595	7.7576e-10	light harvesting complex photosystem II [Source:TAIR;Acc:AT2G40100]
Cell wall	GO:0042545//cell wall modification;GO:0009409//response to cold;GO:0006364//rRNA processing;GO:0009651//response to salt stress;GO:0009664//plant-type cell wall organization;GO:0009414//response to water deprivation;GO:0006970//response to osmotic stress;GO:0042545//cell wall modification;GO:0009409//response to cold;GO:0006364//rRNA processing;GO:0009651//response to salt stress;GO:0009664//plan…	AT3G23830	NC_003074.8	GRP4	-1.48589	6.95047e-05	glycine-rich RNA-binding protein 4 [Source:TAIR;Acc:AT3G23830]
Cell wall	GO:0045490//pectin catabolic process;GO:0042545//cell wall modification;GO:0043086//negative regulation of catalytic activity;GO:0042545//cell wall modification	AT4G33220	NC_003075.7	PME44	-1.59912	2.92094e-06	pectin methylesterase 44 [Source:TAIR;Acc:AT4G33220]
Lipid metabolism	-	AT1G52670	NC_003070.9	BADC2	-1.13096	5.8482e-11	Single hybrid motif superfamily protein [Source:TAIR;Acc:AT1G52670]
Lipid metabolism	GO:0019344//cysteine biosynthetic process;GO:0008150//biological_process	AT1G68260	NC_003070.9	ALT3	-1.00389	0.000131877	Thioesterase superfamily protein [Source:TAIR;Acc:AT1G68260]
Lipid metabolism	GO:0006644//phospholipid metabolic process;GO:0016042//lipid catabolic process;GO:0006629//lipid metabolic process;GO:0006644//phospholipid metabolic process;GO:0016042//lipid catabolic process	AT2G06925	NC_003071.7	PLA2-ALPHA	-1.33043	0.000230106	Phospholipase A2 family protein [Source:TAIR;Acc:AT2G06925]
Lipid metabolism	GO:0009695//jasmonic acid biosynthetic process;GO:0009611//response to wounding	AT2G22170	NC_003071.7	PLAT2	-1.07879	1.55015e-09	Lipase/lipooxygenase, PLAT/LH2 family protein [Source:TAIR;Acc:AT2G22170]
Lipid metabolism	GO:0009062//fatty acid catabolic process;GO:0080167//response to karrikin;GO:0006200//ATP catabolic process;GO:0006810//transport	AT3G21090	NC_003074.8	ABCG15	-1.05379	3.3057e-12	ABC-2 type transporter family protein [Source:TAIR;Acc:AT3G21090]
Lipid metabolism	GO:2000013//regulation of arginine biosynthetic process via ornithine;GO:0042304//regulation of fatty acid biosynthetic process;GO:0006808//regulation of nitrogen utilization;GO:0009718//anthocyanin-containing compound biosynthetic process;GO:0006807//nitrogen compound metabolic process;GO:0009409//response to cold;GO:0050790//regulation of catalytic activity;GO:0044272//sulfur compound biosynthe…	AT4G01900	NC_003075.7	GLB1/PII	-1.24359	1.46045e-11	GLNB1 homolog [Source:TAIR;Acc:AT4G01900]
Lipid metabolism	GO:0006631//fatty acid metabolic process;GO:0006629//lipid metabolic process;GO:0006633//fatty acid biosynthetic process;GO:0055114//oxidation-reduction process;GO:0055114//oxidation-reduction process;GO:0006631//fatty acid metabolic process	AT5G16240	NC_003076.8	AAD1	-1.52081	1.48545e-13	Plant stearoyl-acyl-carrier-protein desaturase family protein [Source:TAIR;Acc:AT5G16240]
Lipid metabolism	GO:0000038//very long-chain fatty acid metabolic process;GO:0042335//cuticle development;GO:0009409//response to cold;GO:0006631//fatty acid metabolic process;GO:0006629//lipid metabolic process;GO:0006633//fatty acid biosynthetic process;GO:0006633//fatty acid biosynthetic process	AT5G27200	NC_003076.8	ACP5	-1.59821	0.000468659	acyl carrier protein 5 [Source:TAIR;Acc:AT5G27200]
Lipid metabolism	-	AT5G51210	NC_003076.8	OLEO3	-1.10764	4.173e-23	oleosin3 [Source:TAIR;Acc:AT5G51210]
Lipid metabolism	GO:0006810//transport;GO:0006810//transport	AT5G64940	NC_003076.8	ABC1K7	-1.0377	7.76573e-07	ABC2 homolog 13 [Source:TAIR;Acc:AT5G64940]
Carbohydrate metabolism	GO:0051156//glucose 6-phosphate metabolic process;GO:0006096//glycolytic process;GO:0005975//carbohydrate metabolic process;GO:0016310//phosphorylation;GO:0006096//glycolytic process;GO:0005975//carbohydrate metabolic process	AT1G47840	NC_003070.9	HXK3	-1.79739	7.52485e-07	hexokinase 3 [Source:TAIR;Acc:AT1G47840]
Carbohydrate metabolism	GO:0030245//cellulose catabolic process;GO:0000272//polysaccharide catabolic process;GO:0005975//carbohydrate metabolic process;GO:0008152//metabolic process;GO:0005975//carbohydrate metabolic process	AT1G64390	NC_003070.9	GH9C2	-1.48412	5.10805e-13	glycosyl hydrolase 9C2 [Source:TAIR;Acc:AT1G64390]
Carbohydrate metabolism	GO:0009718//anthocyanin-containing compound biosynthetic process;GO:0009813//flavonoid biosynthetic process;GO:0010224//response to UV-B;GO:0009744//response to sucrose;GO:0055114//oxidation-reduction process;GO:0055114//oxidation-reduction process;GO:0055114//oxidation-reduction process;GO:0055114//oxidation-reduction process	AT3G51240	NC_003074.8	F3H	-1.37777	9.6956e-19	flavanone 3-hydroxylase [Source:TAIR;Acc:AT3G51240]
Carbohydrate metabolism	GO:0009718//anthocyanin-containing compound biosynthetic process;GO:0009813//flavonoid biosynthetic process;GO:0080167//response to karrikin;GO:0010224//response to UV-B;GO:0009744//response to sucrose;GO:0009813//flavonoid biosynthetic process;GO:0009718//anthocyanin-containing compound biosynthetic process;GO:0009813//flavonoid biosynthetic process;GO:0080167//response to karrikin;GO:0010224//r…	AT5G05270	NC_003076.8	CHIL	-1.86869	6.6974e-14	Chalcone-flavanone isomerase family protein [Source:TAIR;Acc:AT5G05270]
Nucleic acid	GO:0032259//methylation;GO:0006633//fatty acid biosynthetic process	AT2G14060	NC_003071.7		-1.16937	0.000365334	S-adenosyl-L-methionine-dependent methyltransferases superfamily protein [Source:TAIR;Acc:AT2G14060]
Nucleic acid	GO:0031047//gene silencing by RNA;GO:0031047//gene silencing by RNA	AT4G00380	NC_003075.7	FDM2	-1.18033	3.11239e-13	XH/XS domain-containing protein [Source:TAIR;Acc:AT4G00380]
Amino acid and protein	GO:0009099//valine biosynthetic process;GO:0009097//isoleucine biosynthetic process;GO:0006084//acetyl-CoA metabolic process;GO:0009098//leucine biosynthetic process;GO:0009082//branched-chain amino acid biosynthetic process;GO:0009407//toxin catabolic process;GO:0009081//branched-chain amino acid metabolic process;GO:0008652//cellular amino acid biosynthetic process;GO:0008152//metabolic process…	AT1G50110	NC_003070.9	BCAT6	-1.12758	1.16203e-09	D-aminoacid aminotransferase-like PLP-dependent enzymes superfamily protein [Source:TAIR;Acc:AT1G50110]
Amino acid and protein	GO:0019344//cysteine biosynthetic process;GO:0008150//biological_process;GO:0019344//cysteine biosynthetic process;GO:0008150//biological_process	AT2G42320	NC_003071.7		-1.07584	0.00185191	nucleolar protein gar2-related [Source:TAIR;Acc:AT2G42320]
Amino acid and protein	GO:0043496//regulation of protein homodimerization activity;GO:0042754//negative regulation of circadian rhythm;GO:0010243//response to organonitrogen compound;GO:0048511//rhythmic process;GO:0009751//response to salicylic acid;GO:0009739//response to gibberellin;GO:0009409//response to cold;GO:0048574//long-day photoperiodism, flowering;GO:0042752//regulation of circadian rhythm;GO:0009723//resp…	AT2G46830	NC_003071.7	CCA1	-1.07608	3.2819e-10	-
Amino acid and protein	GO:0006508//proteolysis;GO:0006508//proteolysis	AT5G07030	NC_003076.8		-1.40521	1.29589e-21	Eukaryotic aspartyl protease family protein [Source:TAIR;Acc:AT5G07030]
Amino acid and protein	GO:0009069//serine family amino acid metabolic process;GO:0042545//cell wall modification;GO:0000096//sulfur amino acid metabolic process;GO:0008652//cellular amino acid biosynthetic process;GO:0009740//gibberellic acid mediated signaling pathway;GO:0052543//callose deposition in cell wall;GO:0009664//plant-type cell wall organization;GO:0010162//seed dormancy process	AT5G61130	NC_003076.8	PDCB1	-1.58355	5.74589e-06	plasmodesmata callose-binding protein 1 [Source:TAIR;Acc:AT5G61130]
Shoot development	GO:0048367//shoot system development;GO:0048364//root development;GO:0048367//shoot system development;GO:0048364//root development	AT5G55730	NC_003076.8	FLA1	-1.19834	2.48841e-10	FASCICLIN-like arabinogalactan 1 [Source:TAIR;Acc:AT5G55730]
Flower development	GO:0080110//sporopollenin biosynthetic process;GO:0030639//polyketide biosynthetic process;GO:0010584//pollen exine formation;GO:0009058//biosynthetic process;GO:0008152//metabolic process;GO:0008152//metabolic process;GO:0009058//biosynthetic process	AT1G02050	NC_003070.9	LAP6	-1.03765	4.52909e-05	Chalcone and stilbene synthase family protein [Source:TAIR;Acc:AT1G02050]
Flower development	GO:0048868//pollen tube development;GO:0009553//embryo sac development;GO:0009790//embryo development;GO:0009555//pollen development	AT3G06430	NC_003074.8	PPR2	-1.07744	4.39426e-05	Tetratricopeptide repeat (TPR)-like superfamily protein [Source:TAIR;Acc:AT3G06430]
Embryo and seed development	GO:0010030//positive regulation of seed germination;GO:0046685//response to arsenic-containing substance;GO:0009737//response to abscisic acid	AT1G18100	NC_003070.9	MFT	-1.09706	1.06798e-12	PEBP (phosphatidylethanolamine-binding protein) family protein [Source:TAIR;Acc:AT1G18100]
Embryo and seed development	GO:0009793//embryo development ending in seed dormancy	AT2G34870	NC_003071.7	MEE26	-1.10177	1.60287e-16	hydroxyproline-rich glycoprotein family protein [Source:TAIR;Acc:AT2G34870]
Embryo and seed development	GO:0010029//regulation of seed germination;GO:0009738//abscisic acid-activated signaling pathway;GO:0008150//biological_process	AT4G01026	NC_003075.7	PYL7	-1.21829	5.62475e-08	PYR1-like 7 [Source:TAIR;Acc:AT4G01026]
Cell growth	GO:0006949//syncytium formation;GO:0044036//cell wall macromolecule metabolic process;GO:0010089//xylem development;GO:0009664//plant-type cell wall organization;GO:0009664//plant-type cell wall organization	AT2G03090	NC_003071.7	EXP15	-1.69199	6.32005e-11	expansin A15 [Source:TAIR;Acc:AT2G03090]
Hormone	GO:0009741//response to brassinosteroid;GO:0009739//response to gibberellin;GO:0048767//root hair elongation;GO:0043481//anthocyanin accumulation in tissues in response to UV light;GO:0010817//regulation of hormone levels;GO:0009932//cell tip growth;GO:0009826//unidimensional cell growth;GO:0009825//multidimensional cell growth;GO:0000271//polysaccharide biosynthetic process;GO:0009684//indoleace…	AT1G75750	NC_003070.9	GASA1	-1.06923	1.64576e-06	GAST1 protein homolog 1 [Source:TAIR;Acc:AT1G75750]
Hormone	GO:0009693//ethylene biosynthetic process;GO:0009407//toxin catabolic process;GO:0010583//response to cyclopentenone;GO:0008150//biological_process	AT2G31945	NC_003071.7		-1.18327	1.78397e-13	unknown protein; FUNCTIONS IN: molecular_function unknown; INVOLVED IN: biological_process unknown; LOCATED IN: endomembrane system; EXPRESSED IN: 8 plant structures; EXPRESSED DURING: 4 anthesis, petal differentiation and expansion stage; BEST Arab /.../s thaliana protein match is: unknown protein (TAIR:AT1G05575.1); Has 61 Blast hits to 61 proteins in 10 species: Archae - 0; Bacteria - 0; Metaz…
Hormone	GO:0009751//response to salicylic acid;GO:0009739//response to gibberellin;GO:0048574//long-day photoperiodism, flowering;GO:0009723//response to ethylene;GO:0007623//circadian rhythm;GO:0009733//response to auxin;GO:0009651//response to salt stress;GO:0009753//response to jasmonic acid;GO:0009909//regulation of flower development;GO:0009845//seed germination;GO:0009737//response to abscisic acid…	AT5G37260	NC_003076.8	CIR1	-1.09954	4.71468e-05	Homeodomain-like superfamily protein [Source:TAIR;Acc:AT5G37260]
Stress/defense response	GO:0050832//defense response to fungus;GO:0055114//oxidation-reduction process;GO:0055114//oxidation-reduction process	AT1G12200	NC_003070.9	FMO	-1.09381	2.18764e-07	Flavin-binding monooxygenase family protein [Source:TAIR;Acc:AT1G12200]
Stress/defense response	GO:0009607//response to biotic stimulus;GO:0016114//terpenoid biosynthetic process;GO:0006952//defense response;GO:0006952//defense response;GO:0009607//response to biotic stimulus;GO:0009607//response to biotic stimulus;GO:0006952//defense response;GO:0006952//defense response;GO:0009607//response to biotic stimulus	AT1G14940	NC_003070.9		-1.36012	3.71991e-18	Polyketide cyclase/dehydrase and lipid transport superfamily protein [Source:TAIR;Acc:AT1G14940]
Stress/defense response	GO:0009635//response to herbicide;GO:0006809//nitric oxide biosynthetic process;GO:0042128//nitrate assimilation;GO:0009610//response to symbiotic fungus;GO:0048767//root hair elongation;GO:0044242//cellular lipid catabolic process;GO:0009416//response to light stimulus;GO:0055114//oxidation-reduction process;GO:0055114//oxidation-reduction process;GO:0042128//nitrate assimilation	AT1G37130	NC_003070.9	ATNR2	-1.76236	2.00342e-07	nitrate reductase 2 [Source:TAIR;Acc:AT1G37130]
Stress/defense response	GO:0034605//cellular response to heat;GO:0009751//response to salicylic acid;GO:0009409//response to cold;GO:0009658//chloroplast organization;GO:0009695//jasmonic acid biosynthetic process;GO:0009651//response to salt stress;GO:0009620//response to fungus;GO:0009753//response to jasmonic acid;GO:0009611//response to wounding;GO:0045893//positive regulation of transcription, DNA-templated;GO:0009…	AT1G43160	NC_003070.9	RAP2.6	-1.0873	3.20784e-13	related to AP2 6 [Source:TAIR;Acc:AT1G43160]
Stress/defense response	GO:0042538//hyperosmotic salinity response;GO:0009723//response to ethylene;GO:0009733//response to auxin;GO:0009753//response to jasmonic acid;GO:0007165//signal transduction;GO:0009611//response to wounding;GO:0009738//abscisic acid-activated signaling pathway;GO:0009737//response to abscisic acid;GO:0009414//response to water deprivation	AT1G63840	NC_003070.9		-1.12307	0.00046204	RING/U-box superfamily protein [Source:TAIR;Acc:AT1G63840]
Stress/defense response	GO:0010200//response to chitin;GO:0002679//respiratory burst involved in defense response;GO:0035556//intracellular signal transduction;GO:0009873//ethylene-activated signaling pathway	AT1G76600	NC_003070.9		-1.0543	0.000693535	unknown protein; FUNCTIONS IN: molecular_function unknown; INVOLVED IN: N-terminal protein myristoylation; LOCATED IN: nucleolus, nucleus; EXPRESSED IN: 24 plant structures; EXPRESSED DURING: 15 growth stages; BEST Arabidopsis thaliana protein match /.../nknown protein (TAIR:AT1G21010.1); Has 220 Blast hits to 220 proteins in 14 species: Archae - 0; Bacteria - 0; Metazoa - 0; Fungi - 0; Plants - …
Stress/defense response	GO:0006952//defense response;GO:0006952//defense response	AT2G15010	NC_003071.7		-1.02467	1.78658e-20	Plant thionin [Source:TAIR;Acc:AT2G15010]
Stress/defense response	GO:0010224//response to UV-B;GO:0010264//myo-inositol hexakisphosphate biosynthetic process;GO:0009744//response to sucrose;GO:0006355//regulation of transcription, DNA-templated	AT2G31380	NC_003071.7	BBX25	-1.45339	0.00132953	salt tolerance homologue [Source:TAIR;Acc:AT2G31380]
Stress/defense response	GO:0055114//oxidation-reduction process;GO:0055114//oxidation-reduction process;GO:0043085//positive regulation of catalytic activity;GO:0019252//starch biosynthetic process;GO:0000023//maltose metabolic process;GO:0055114//oxidation-reduction process;GO:0055114//oxidation-reduction process	AT3G19000	NC_003074.8		-1.06377	5.06275e-12	2-oxoglutarate (2OG) and Fe(II)-dependent oxygenase superfamily protein [Source:TAIR;Acc:AT3G19000]
Stress/defense response	GO:0009409//response to cold;GO:0042742//defense response to bacterium;GO:0009266//response to temperature stimulus;GO:0019252//starch biosynthetic process;GO:0009414//response to water deprivation;GO:0005975//carbohydrate metabolic process;GO:0008152//metabolic process;GO:0005975//carbohydrate metabolic process	AT3G29320	NC_003074.8	PHS1	-1.22568	3.35844e-06	Glycosyl transferase, family 35 [Source:TAIR;Acc:AT3G29320]
Stress/defense response	GO:0009636//response to toxic substance;GO:0010043//response to zinc ion;GO:0009409//response to cold;GO:0009407//toxin catabolic process;GO:0042742//defense response to bacterium;GO:0009651//response to salt stress;GO:0050832//defense response to fungus;GO:0046686//response to cadmium ion;GO:0006950//response to stress;GO:0006952//defense response;GO:0009734//auxin-activated signaling pathway;GO…	AT4G02520	NC_003075.7	GST2	-1.02203	0.000134857	glutathione S-transferase PHI 2 [Source:TAIR;Acc:AT4G02520]
Stress/defense response	GO:0055114//oxidation-reduction process;GO:0055114//oxidation-reduction process;GO:0006979//response to oxidative stress;GO:0030091//protein repair	AT4G04810	NC_003075.7	MSRB4	-1.90323	1.13806e-18	methionine sulfoxide reductase B4 [Source:TAIR;Acc:AT4G04810]
Stress/defense response	GO:0071492//cellular response to UV-A;GO:0071491//cellular response to red light;GO:0071490//cellular response to far red light;GO:0071486//cellular response to high light intensity;GO:0071483//cellular response to blue light;GO:0010117//photoprotection;GO:0010030//positive regulation of seed germination;GO:0010380//regulation of chlorophyll biosynthetic process;GO:0009411//response to UV;GO:0034…	AT4G14690	NC_003075.7	ELIP2	-1.13973	3.40241e-06	Chlorophyll A-B binding family protein [Source:TAIR;Acc:AT4G14690]
Stress/defense response	GO:0055114//oxidation-reduction process;GO:0055114//oxidation-reduction process	AT4G20820	NC_003075.7	ATBBE18	-1.60226	1.88456e-07	FAD-binding Berberine family protein [Source:TAIR;Acc:AT4G20820]
Stress/defense response	GO:0009612//response to mechanical stimulus;GO:0010200//response to chitin;GO:0080167//response to karrikin;GO:0009611//response to wounding	AT4G27280	NC_003075.7		-1.14609	0.000445291	Calcium-binding EF-hand family protein [Source:TAIR;Acc:AT4G27280]
Stress/defense response	GO:0009612//response to mechanical stimulus;GO:0010200//response to chitin;GO:0009611//response to wounding;GO:0009873//ethylene-activated signaling pathway	AT4G29780	NC_003075.7		-1.14981	1.85149e-08	unknown protein; BEST Arabidopsis thaliana protein match is: unknown protein (TAIR:AT5G12010.1); Has 945 Blast hits to 944 proteins in 87 species: Archae - 0; Bacteria - 0; Metazoa - 519; Fungi - 43; Plants - 365; Viruses - 0; Other Eukaryotes - 18 /.../e: NCBI BLink). [Source:TAIR;Acc:AT4G29780]
Stress/defense response	GO:0009411//response to UV;GO:0009718//anthocyanin-containing compound biosynthetic process;GO:0051555//flavonol biosynthetic process;GO:0009813//flavonoid biosynthetic process;GO:0009733//response to auxin;GO:0080167//response to karrikin;GO:0010224//response to UV-B;GO:0009744//response to sucrose;GO:0055114//oxidation-reduction process;GO:0055114//oxidation-reduction process;GO:0009411//respon…	AT5G08640	NC_003076.8	FLS1	-1.90601	7.30177e-33	flavonol synthase 1 [Source:TAIR;Acc:AT5G08640]
Stress/defense response	GO:0009629//response to gravity;GO:0009411//response to UV;GO:0031540//regulation of anthocyanin biosynthetic process;GO:0009718//anthocyanin-containing compound biosynthetic process;GO:0009926//auxin polar transport;GO:0009813//flavonoid biosynthetic process;GO:0009733//response to auxin;GO:0009753//response to jasmonic acid;GO:0010224//response to UV-B;GO:0009058//biosynthetic process;GO:000961…	AT5G13930	NC_003076.8	CHS	-1.37642	2.48668e-32	Chalcone and stilbene synthase family protein [Source:TAIR;Acc:AT5G13930]
Stress/defense response	GO:0009411//response to UV;GO:0045490//pectin catabolic process;GO:0042545//cell wall modification;GO:0009813//flavonoid biosynthetic process;GO:0042545//cell wall modification	AT5G19730	NC_003076.8		-1.1206	1.90423e-10	Pectin lyase-like superfamily protein [Source:TAIR;Acc:AT5G19730]
Stress/defense response	GO:0010288//response to lead ion;GO:0046686//response to cadmium ion	AT5G26220	NC_003076.8	GGCT2;1	-1.7545	5.27093e-05	ChaC-like family protein [Source:TAIR;Acc:AT5G26220]
Stress/defense response	GO:0006950//response to stress;GO:0016310//phosphorylation;GO:0006950//response to stress;GO:0006950//response to stress;GO:0016310//phosphorylation;GO:0006950//response to stress	AT5G47740	NC_003076.8		-1.16506	0.000225912	Adenine nucleotide alpha hydrolases-like superfamily protein [Source:TAIR;Acc:AT5G47740]
Stress/defense response	GO:0042744//hydrogen peroxide catabolic process;GO:0019288//isopentenyl diphosphate biosynthetic process, methylerythritol 4-phosphate pathway;GO:0055114//oxidation-reduction process;GO:0055114//oxidation-reduction process	AT5G49555	NC_003076.8		-1.11305	5.21008e-05	FAD/NAD(P)-binding oxidoreductase family protein [Source:TAIR;Acc:AT5G49555]
Stress/defense response	GO:0046686//response to cadmium ion;GO:0006979//response to oxidative stress	AT5G56550	NC_003076.8	OXS3	-1.20676	1.0185e-06	oxidative stress 3 [Source:TAIR;Acc:AT5G56550]
Signaling transduction	GO:0006468//protein phosphorylation;GO:0048573//photoperiodism, flowering;GO:0006468//protein phosphorylation;GO:0016310//phosphorylation;GO:0006468//protein phosphorylation	AT3G22420	NC_003074.8	WNK2	-1.02533	0.000429192	with no lysine (K) kinase 2 [Source:TAIR;Acc:AT3G22420]
Signaling transduction	GO:0016310//phosphorylation;GO:0008150//biological_process	AT4G36280	NC_003075.7	MORC2	-1.57874	2.84838e-06	Histidine kinase-, DNA gyrase B-, and HSP90-like ATPase family protein [Source:TAIR;Acc:AT4G36280]
Transport	GO:0080160//selenate transport;GO:0009970//cellular response to sulfate starvation;GO:0008272//sulfate transport;GO:0006857//oligopeptide transport;GO:0015706//nitrate transport;GO:0010167//response to nitrate;GO:0000041//transition metal ion transport;GO:0006810//transport;GO:0055085//transmembrane transport;GO:0055085//transmembrane transport;GO:0008272//sulfate transport;GO:0080160//selenate t…	AT1G78000	NC_003070.9	SULTR1;2	-1.01247	3.06519e-08	sulfate transporter 1;2 [Source:TAIR;Acc:AT1G78000]
Transport	GO:0006913//nucleocytoplasmic transport;GO:0015031//protein transport;GO:0006886//intracellular protein transport;GO:0006886//intracellular protein transport	AT3G08947	NC_003074.8		-1.25976	3.65611e-05	ARM repeat superfamily protein [Source:TAIR;Acc:AT3G08947]
Transport	GO:0000041//transition metal ion transport;GO:0046685//response to arsenic-containing substance;GO:0016310//phosphorylation;GO:0008150//biological_process	AT3G15240	NC_003074.8		-1.08235	0.00118001	Serine/threonine-protein kinase WNK (With No Lysine)-related [Source:TAIR;Acc:AT3G15240]
Transport	GO:0015805//S-adenosyl-L-methionine transport;GO:0042793//transcription from plastid promoter;GO:0010027//thylakoid membrane organization;GO:0009658//chloroplast organization;GO:0035304//regulation of protein dephosphorylation;GO:0009902//chloroplast relocation;GO:0006364//rRNA processing;GO:0010207//photosystem II assembly;GO:0006810//transport;GO:0055085//transmembrane transport;GO:0045893//pos…	AT4G39460	NC_003075.7	SAMC1	-1.1083	0.000572928	S-adenosylmethionine carrier 1 [Source:TAIR;Acc:AT4G39460]
Others	GO:0042754//negative regulation of circadian rhythm;GO:0043433//negative regulation of sequence-specific DNA binding transcription factor activity;GO:0048511//rhythmic process;GO:0009751//response to salicylic acid;GO:0009739//response to gibberellin;GO:0009409//response to cold;GO:0048574//long-day photoperiodism, flowering;GO:0042752//regulation of circadian rhythm;GO:0009723//response to ethyl…	AT1G01060	NC_003070.9	LHY	-1.34786	2.60096e-15	Homeodomain-like superfamily protein [Source:TAIR;Acc:AT1G01060]
Others	GO:0008150//biological_process	AT1G03457	NC_003070.9	BRN2	-1.40788	2.8391e-05	RNA-binding (RRM/RBD/RNP motifs) family protein [Source:TAIR;Acc:AT1G03457]
Others	GO:0008150//biological_process	AT1G13380	NC_003070.9		-1.28867	1.36076e-05	Protein of unknown function (DUF1218) [Source:TAIR;Acc:AT1G13380]
Others	-	AT1G25375	NC_003070.9		-1.12428	0.00130067	Metallo-hydrolase/oxidoreductase superfamily protein [Source:TAIR;Acc:AT1G25375]
Others	GO:0008150//biological_process	AT1G61095	NC_003070.9		-1.94486	0.000300589	unknown protein; BEST Arabidopsis thaliana protein match is: unknown protein (TAIR:AT1G61093.1); Has 17 Blast hits to 13 proteins in 2 species: Archae - 0; Bacteria - 0; Metazoa - 0; Fungi - 0; Plants - 17; Viruses - 0; Other Eukaryotes - 0 (source: /.../BLink). [Source:TAIR;Acc:AT1G61095]
Others	GO:0044237//cellular metabolic process	AT1G76470	NC_003070.9		-1.55169	7.18125e-08	NAD(P)-binding Rossmann-fold superfamily protein [Source:TAIR;Acc:AT1G76470]
Others	GO:0055072//iron ion homeostasis;GO:0010039//response to iron ion;GO:0071732//cellular response to nitric oxide;GO:0071281//cellular response to iron ion;GO:0071369//cellular response to ethylene stimulus;GO:0006810//transport;GO:0006811//ion transport	AT1G76800	NC_003070.9	VTL2	-1.93536	6.78816e-08	Vacuolar iron transporter (VIT) family protein [Source:TAIR;Acc:AT1G76800]
Others	-	AT2G06950	NC_003071.7		-1.16804	0.000103603	-
Others	-	AT2G15880	NC_003071.7		-1.02611	0.00169877	Leucine-rich repeat (LRR) family protein [Source:TAIR;Acc:AT2G15880]
Others	GO:0019953//sexual reproduction;GO:0019953//sexual reproduction	AT2G20750	NC_003071.7	EXPB1	-1.46848	5.4497e-05	expansin B1 [Source:TAIR;Acc:AT2G20750]
Others	-	AT2G34680	NC_003071.7	AIR9	-1.02385	0.000687366	Outer arm dynein light chain 1 protein [Source:TAIR;Acc:AT2G34680]
Others	GO:0008150//biological_process	AT2G41990	NC_003071.7	CC3	-1.48137	1.09636e-12	CONTAINS InterPro DOMAIN/s: Late embryogenesis abundant protein, group 2 (InterPro:IPR004864); BEST Arabidopsis thaliana protein match is: Late embryogenesis abundant (LEA) hydroxyproline-rich glycoprotein family (TAIR:AT4G35170.1); Has 172 Blast hi /.../168 proteins in 15 species: Archae - 0; Bacteria - 0; Metazoa - 0; Fungi - 0; Plants - 172; Viruses - 0; Other Eukaryotes - 0 (source: NCBI BLin…
Others	GO:0043693//monoterpene biosynthetic process;GO:0016114//terpenoid biosynthetic process;GO:0008152//metabolic process;GO:0008152//metabolic process	AT3G25810	NC_003074.8		-1.38941	0.00126026	Terpenoid cyclases/Protein prenyltransferases superfamily protein [Source:TAIR;Acc:AT3G25810]
Others	GO:0008150//biological_process	AT3G44150	NC_003074.8		-1.07183	3.09861e-05	unknown protein; FUNCTIONS IN: molecular_function unknown; INVOLVED IN: biological_process unknown; LOCATED IN: plasma membrane; EXPRESSED IN: cultured cell; BEST Arabidopsis thaliana protein match is: unknown protein (TAIR:AT3G11800.1); Has 76 Blas /.../ to 75 proteins in 19 species: Archae - 0; Bacteria - 0; Metazoa - 0; Fungi - 0; Plants - 74; Viruses - 0; Other Eukaryotes - 2 (source: NCBI BL…
Others	-	AT3G51238	NC_003074.8		-1.60908	5.13102e-17	-
Others	-	AT4G01030	NC_003075.7		-1.27186	8.09206e-07	pentatricopeptide (PPR) repeat-containing protein [Source:TAIR;Acc:AT4G01030]
Others	-	AT4G13505	NC_003075.7		-1.12878	0.000143752	-
Others	GO:0008152//metabolic process;GO:0055114//oxidation-reduction process;GO:0008152//metabolic process	AT5G02540	NC_003076.8		-1.53082	0.000340887	NAD(P)-binding Rossmann-fold superfamily protein [Source:TAIR;Acc:AT5G02540]
Others	GO:0008150//biological_process	AT5G22545	NC_003076.8		-1.03391	0.00143937	unknown protein; BEST Arabidopsis thaliana protein match is: unknown protein (TAIR:AT5G22530.1); Has 30201 Blast hits to 17322 proteins in 780 species: Archae - 12; Bacteria - 1396; Metazoa - 17338; Fungi - 3422; Plants - 5037; Viruses - 0; Other Eu /.../es - 2996 (source: NCBI BLink). [Source:TAIR;Acc:AT5G22545]
Others	GO:0051179//localization;GO:0048730//epidermis morphogenesis;GO:0010143//cutin biosynthetic process;GO:0010090//trichome morphogenesis	AT5G23940	NC_003076.8	DCR	-1.12126	2.10075e-07	HXXXD-type acyl-transferase family protein [Source:TAIR;Acc:AT5G23940]
Others	GO:0019676//ammonia assimilation cycle;GO:0006807//nitrogen compound metabolic process;GO:0006542//glutamine biosynthetic process;GO:0009409//response to cold;GO:0010114//response to red light;GO:0006098//pentose-phosphate shunt;GO:0010155//regulation of proton transport;GO:0019344//cysteine biosynthetic process;GO:0010218//response to far red light;GO:0009637//response to blue light;GO:0009750//…	AT5G35630	NC_003076.8	GSL1	-1.09294	0.000824354	glutamine synthetase 2 [Source:TAIR;Acc:AT5G35630]
Others	-	AT5G40680	NC_003076.8		-1.43871	0.000632771	Galactose oxidase/kelch repeat superfamily protein [Source:TAIR;Acc:AT5G40680]
Others	GO:0006792//regulation of sulfur utilization;GO:0010438//cellular response to sulfur starvation	AT5G48850	NC_003076.8	SDI1	-1.06263	1.47754e-06	Tetratricopeptide repeat (TPR)-like superfamily protein [Source:TAIR;Acc:AT5G48850]
Others	-	AT5G53260	NC_003076.8		-1.44903	2.40127e-06	-
Others	GO:0008152//metabolic process;GO:0008152//metabolic process	AT5G53990	NC_003076.8		-1.77557	0.000509557	UDP-Glycosyltransferase superfamily protein [Source:TAIR;Acc:AT5G53990]
Others	GO:0045333//cellular respiration	AT5G54980	NC_003076.8	CASPL2D1	-1.16717	0.000995265	Uncharacterised protein family (UPF0497) [Source:TAIR;Acc:AT5G54980]
Others	GO:0008152//metabolic process;GO:0008152//metabolic process	AT5G59590	NC_003076.8	UGT76E2	-1.18943	4.79194e-10	UDP-glucosyl transferase 76E2 [Source:TAIR;Acc:AT5G59590]
