# Supplementary material for: MYB76 Inhibits Seed Fatty Acid Accumulation in Arabidopsis
Source: Front Plant Sci. 2017 Feb 21;8:226. doi: 10.3389/fpls.2017.00226 (PMC5318433; doi:10.3389/fpls.2017.00226)
Supplement: Table S4 — A list of regulatory and structural genes for oil biosynthesis whose expressions were not altered in developing seeds of myb76-2 plants at 12 DAP. [file Table4.XLSX]

## Sheet: Table S4
Table S4. A list of regulatory and structural genes for oil biosynthesis whose expressions were not altered in developing seeds of myb76-2 plants at 12 DAP
Category	AGI ID	Accession Number	Gene Symbol	log2 ratio	P value	FDR	Annotation
Transcriptional regulation	AT3G54320	NC_003074.8	WRI1	0.100375	0.533776	0.991818	Integrase-type DNA-binding superfamily protein [Source:TAIR;Acc:AT3G54320]
Transcriptional regulation	AT1G21970	NC_003070.9	LEC1	0.548552	0.374517	0.916835	CCAAT-box binding factor HAP3 homolog identical to GB:AAC39488 GI:3282674 from [Arabidopsis thaliana] (Cell 93 (7), 1195-1205 (1998))
Transcriptional regulation	AT1G28300	NC_003070.9	LEC2	0.378512	1	1	hypothetical protein contains similarity to C-ABI3 protein GI:5578746 from [Daucus carota]; supported by cDNA: gi_15987515_gb_AF400123.1_AF400123
Transcriptional regulation	AT3G24650	NC_003074.8	ABI3	0.0522716	0.609554	1	abscisic acid-insensitive protein 3 identical to abscisic acid-insensitive protein 3 GB:Q01593 from [Arabidopsis thaliana], (Plant Cell 4 (10), 1251-1261 (1992))
Transcriptional regulation	AT3G26790	NC_003074.8	FUS3	0.191353	0.132954	0.606183	transcriptional regulator (FUSCA3) identical to FUSCA3 GB:AAC35247 [Arabidopsis thaliana] (Plant J. 6, 379-387 (1994)); supported by cDNA: gi_3582519_gb_AF016265.1_AF016265
Transcriptional regulation	AT3G44460	NC_003074.8	bZIP67	-0.0161361	0.964387	1	Basic-leucine zipper (bZIP) transcription factor family protein [Source:TAIR;Acc:AT3G44460]
Transcriptional regulation	AT1G79840	NC_003070.9	GL2	0.0609844	2.45698e-13	1.41403e-10	HD-ZIP IV family of homeobox-leucine zipper protein with lipid-binding START domain [Source:TAIR;Acc:AT1G79840]
Transcriptional regulation	AT5G35550	NC_003076.8	TT2	0.922882	0.127324	0.595559	Duplicated homeodomain-like superfamily protein [Source:TAIR;Acc:AT5G35550]
Transcriptional regulation	AT4G09820	NC_003075.7	TT8	0.720017	0.000595956	0.0207019	basic helix-loop-helix (bHLH) DNA-binding superfamily protein [Source:TAIR;Acc:AT4G09820]
Transcriptional regulation	AT5G24520	NC_003076.8	TTG1	0.0995357	0.638388	1	Transducin/WD40 repeat-like superfamily protein [Source:TAIR;Acc:AT5G24520]
Transcriptional regulation	AT5G39700	NC_003076.8	MYB89	Not detected			myb domain protein 89 [Source:TAIR;Acc:AT5G39700]
Transcriptional regulation	AT5G62470	NC_003076.8	MYB96	0.237039	0.717316	1	myb domain protein 96 [Source:TAIR;Acc:AT5G62470]
Transcriptional regulation	AT3G27785	NC_003074.8	MYB118	1	0.0433846	0.346303	myb domain protein 118 [Source:TAIR;Acc:AT3G27785]
Lipid metabolism (Fatty acid biosynthesis)	AT5G35360	NC_003076.8	CAC2	0.353184	3.39322e-09	7.15399e-07	acetyl-CoA carboxylase ;supported by full-length cDNA: Ceres:20286.
Lipid metabolism (Fatty acid biosynthesis)	AT5G15530	NC_003076.8	BCCP2	0.458735	9.89248e-28	3.51084e-24	biotin carboxyl carrier protein precursor-like protein biotin carboxyl carrier protein (clone BP6) precursor - Brassica napus, EMBL:X90731;supported by full-length cDNA: Ceres:25607.
Lipid metabolism (Fatty acid biosynthesis)	AT2G38040	NC_003071.7	CAC3	0.292798	0.026809	0.266733	putative alpha-carboxyltransferase ; supported by cDNA: gi_6851090_gb_AF056969.1_AF056969
Lipid metabolism (Fatty acid biosynthesis)	AT2G30200	NC_003071.7	MCAT	-0.28639	0.140876	0.620695	putative malonyl-CoA:Acyl carrier protein transacylase ;supported by full-length cDNA: Ceres:299.
Lipid metabolism (Fatty acid biosynthesis)	AT1G74960	NC_003070.9	KASII	0.0507604	8.95624e-05	0.00450861	3-ketoacyl-ACP synthase, putative similar to 3-ketoacyl-ACP synthase GI:3800747 from [Cuphea pulcherrima]; supported by cDNA: gi_14582700_gb_AF318307.1_AF318307
Lipid metabolism (Fatty acid biosynthesis)	AT1G62640	NC_003070.9	KAS III	0.0573332	0.757829	1	3-ketoacyl-acyl carrier protein synthase III (KAS III) identical to 3-ketoacyl-acyl carrier protein synthase III (KAS III) GB:CAA72385 GI:1888359 (Arabidopsis thaliana); supported by cDNA: gi_598074_gb_L31891.1_ATHKASIII
Lipid metabolism (Fatty acid biosynthesis)	AT1G24360	NC_003070.9	KAR	0.351576	0.000389614	0.0148168	putative 3-oxoacyl [acyl-carrier protein] reductase similar to proteins from several bacterial species, similar to ESTs emb|Z37189, gb|H74525, gb|37491, gb|37190, gb|AA394339 and gb|37489; supported by cDNA: gi_13358177_gb_AF324985.2_AF324985
Lipid metabolism (Fatty acid biosynthesis)	AT5G10160	NC_003076.8	HD	0.28997	0.000361258	0.0140121	(3R)-hydroxymyristoyl-[acyl carrier protein] dehydratase -like protein beta-hydroxyacyl-ACP dehydratase precursor, Toxoplasma gondii, EMBL:AF067150
Lipid metabolism (Fatty acid biosynthesis)	AT2G05990	NC_003071.7	MOD1	0.39993	0.000368286	0.0141917	NAD(P)-binding Rossmann-fold superfamily protein [Source:TAIR;Acc:AT2G05990]
Lipid metabolism (Fatty acid biosynthesis)	AT3G25110	NC_003074.8	FATA	0.225142	0.00219248	0.0542238	acyl-(acyl carrier protein) thioesterase identical to acyl-(acyl carrier protein) thioesterase GB:Z36912 [Arabidopsis thaliana] (Arch. Biochem. Biophys. 316 (1), 612-618 (1995))
Lipid metabolism (Fatty acid biosynthesis)	AT1G08510	NC_003070.9	FATB	0.0872103	0.473481	0.978279	fatty acyl-ACP thioesterases B [Source:TAIR;Acc:AT1G08510]
Lipid metabolism (Fatty acid biosynthesis)	AT2G43710	NC_003071.7	SSI2/FAB2	-0.176003	0.101826	0.546532	stearoyl-ACP desaturase ; supported by cDNA: gi_15081681_gb_AY048233.1_
Lipid metabolism (Fatty acid biosynthesis)	AT4G22340	NC_003075.7	CDS2	-0.14489	0.586774	1	cytidinediphosphate diacylglycerol synthase 2 [Source:TAIR;Acc:AT4G22340]
Lipid metabolism (Fatty acid biosynthesis)	AT4G38570	NC_003075.7	PIS2	0.168038	0.310244	0.852218	probable CDP-diacylglycerol--inositol 3-phosphatidyltransferase 2 [Source:TAIR;Acc:AT4G38570]
Lipid metabolism (Fatty acid modification)	AT3G12120	NC_003074.8	FAD2	0.59922	6.82784e-09	1.3588e-06	omega-6 fatty acid desaturase, endoplasmic reticulum (FAD2) identical to omega-6 fatty acid desaturase, endoplasmic reticulum (FAD2) SP:P46313 [Arabidopsis thaliana (Mouse-ear cress)] (Plant Cell 6:147-158(1994)); supported by full-length cDNA: Ceres: 111219.
Lipid metabolism (Fatty acid modification)	AT2G29980	NC_003071.7	FAD3	0.385481	7.64299e-12	2.94529e-09	omega-3 fatty acid desaturase identical to GB:D26508 and GB:D17579; supported by cDNA: gi_1030693_dbj_D17579.1_ATHFADIER2
Lipid metabolism (Fatty acid modification)	AT1G01120	NC_003070.9	KCS1	0.0956854	0.509442	0.978279	3-ketoacyl-CoA synthase 1 [Source:TAIR;Acc:AT1G01120]
Lipid metabolism (Fatty acid modification)	AT1G04220	NC_003070.9	KCS2	0.490133	0.000490816	0.0176843	3-ketoacyl-CoA synthase 2 [Source:TAIR;Acc:AT1G04220]
Lipid metabolism (Fatty acid modification)	AT1G07720	NC_003070.9	KCS3	-0.525971	0.727936	1	3-ketoacyl-CoA synthase 3 [Source:TAIR;Acc:AT1G07720]
Lipid metabolism (Fatty acid modification)	AT1G19440	NC_003070.9	KCS4	-0.181671	0.209865	0.743697	3-ketoacyl-CoA synthase 4 [Source:TAIR;Acc:AT1G19440]
Lipid metabolism (Fatty acid modification)	AT1G25450	NC_003070.9	KCS5	0.343699	0.653589	1	3-ketoacyl-CoA synthase 5 [Source:TAIR;Acc:AT1G25450]
Lipid metabolism (Fatty acid modification)	AT1G68530	NC_003070.9	KCS6	0.284336	0.0304842	0.28748	3-ketoacyl-CoA synthase 6 [Source:TAIR;Acc:AT1G68530]
Lipid metabolism (Fatty acid modification)	AT1G71160	NC_003070.9	KCS7	-0.355639	0.217092	0.755104	3-ketoacyl-CoA synthase 7 [Source:TAIR;Acc:AT1G71160]
Lipid metabolism (Fatty acid modification)	AT2G15090	NC_003071.7	KCS8	0.20289	0.462793	0.975838	3-ketoacyl-CoA synthase 8 [Source:TAIR;Acc:AT2G15090]
Lipid metabolism (Fatty acid modification)	AT2G16280	NC_003071.7	KCS9	-0.252509	0.0534532	0.394809	3-ketoacyl-CoA synthase 9 [Source:TAIR;Acc:AT2G16280]
Lipid metabolism (Fatty acid modification)	AT2G26250	NC_003071.7	KCS10	-0.171544	3.55591e-06	0.000315498	3-ketoacyl-CoA synthase 10 [Source:TAIR;Acc:AT2G26250]
Lipid metabolism (Fatty acid modification)	AT2G26640	NC_003071.7	KCS11	-0.349942	0.281719	0.81955	3-ketoacyl-CoA synthase 11 [Source:TAIR;Acc:AT2G26640]	3-ketoacyl-CoA synthase 11 [Source:TAIR;Acc:AT2G26640]
Lipid metabolism (Fatty acid modification)	AT2G28630	NC_003071.7	KCS12	0.930119	0.00104929	0.0125892	3-ketoacyl-CoA synthase 12 [Source:TAIR;Acc:AT2G28630]
Lipid metabolism (Fatty acid modification)	AT2G46720	NC_003071.7	KCS13	Not detected			3-ketoacyl-CoA synthase 13 [Source:TAIR;Acc:AT2G46720]
Lipid metabolism (Fatty acid modification)	AT3G10280	NC_003074.8	KCS14	Not detected			3-ketoacyl-CoA synthase 14 [Source:TAIR;Acc:AT3G10280]
Lipid metabolism (Fatty acid modification)	AT3G52160	NC_003074.8	KCS15	-0.491853	1	1	3-ketoacyl-CoA synthase 15 [Source:TAIR;Acc:AT3G52160]
Lipid metabolism (Fatty acid modification)	AT4G34250	NC_003075.7	KCS16	0.374785	0.0153053	0.193293	3-ketoacyl-CoA synthase 16 [Source:TAIR;Acc:AT4G34250]
Lipid metabolism (Fatty acid modification)	AT4G34520	NC_003075.7	KCS18/FAE1	0.261978	0.0258348	0.260723	3-ketoacyl-CoA synthase 18 [Source:TAIR;Acc:AT4G34520]
Lipid metabolism (Fatty acid modification)	AT5G04530	NC_003076.8	KCS19	-0.285586	0.561501	1	3-ketoacyl-CoA synthase 19 [Source:TAIR;Acc:AT5G04530]
Lipid metabolism (Fatty acid modification)	AT5G43760	NC_003076.8	KCS20	-0.148914	0.433536	0.958342	3-ketoacyl-CoA synthase 20 [Source:TAIR;Acc:AT5G43760]
Lipid metabolism (Fatty acid modification)	AT5G49070	NC_003076.8	KCS21	-0.695145	1	1	3-ketoacyl-CoA synthase 21 [Source:TAIR;Acc:AT5G49070]
Lipid metabolism (triacylglycerol assembly)	AT1G06520	NC_003070.9	GPAT1	0.528476	0.0012055	0.0346448	glycerol-3-phosphate acyltransferase 1 [Source:TAIR;Acc:AT1G06520]
Lipid metabolism (triacylglycerol assembly)	AT1G02390	NC_003070.9	GPAT2	-0.0880562	0.718354	1	glycerol-3-phosphate acyltransferase 2 [Source:TAIR;Acc:AT1G02390]
Lipid metabolism (triacylglycerol assembly)	AT4G01950	NC_003075.7	GPAT3	7.53138	0.0650862	0.43466	glycerol-3-phosphate acyltransferase 3 [Source:TAIR;Acc:AT4G01950]
Lipid metabolism (triacylglycerol assembly)	AT1G01610	NC_003070.9	GPAT4	-0.0285868	0.910991	1	glycerol-3-phosphate acyltransferase 4 [Source:TAIR;Acc:AT1G01610]
Lipid metabolism (triacylglycerol assembly)	AT3G11430	NC_003074.8	GPAT5	-0.0277317	0.876713	1	glycerol-3-phosphate acyltransferase 5 [Source:TAIR;Acc:AT3G11430]
Lipid metabolism (triacylglycerol assembly)	AT2G38110	NC_003071.7	GPAT6	0.0486895	0.870102	1	glycerol-3-phosphate acyltransferase 6 [Source:TAIR;Acc:AT2G38110]
Lipid metabolism (triacylglycerol assembly)	AT5G06090	NC_003076.8	GPAT7	5.32193	1	1	glycerol-3-phosphate acyltransferase 7 [Source:TAIR;Acc:AT5G06090]
Lipid metabolism (triacylglycerol assembly)	AT4G00400	NC_003075.7	GPAT8	Not detected			glycerol-3-phosphate acyltransferase 8 [Source:TAIR;Acc:AT4G00400]
Lipid metabolism (triacylglycerol assembly)	AT5G60620	NC_003076.8	GPAT9	0.0808054	0.624225	1	glycerol-3-phosphate acyltransferase 9 [Source:TAIR;Acc:AT5G60620]
Lipid metabolism (triacylglycerol assembly)	AT4G30580	NC_003075.7	LPAT1	0.155305	0.367407	0.90866	Phospholipid/glycerol acyltransferase family protein [Source:TAIR;Acc:AT4G30580]
Lipid metabolism (triacylglycerol assembly)	AT3G57650	NC_003074.8	LPAT2	0.123804	0.459541	0.974834	lysophosphatidyl acyltransferase 2 [Source:TAIR;Acc:AT3G57650]
Lipid metabolism (triacylglycerol assembly)	AT1G51260	NC_003070.9	LPAT3	Not detected			lysophosphatidyl acyltransferase 3 [Source:TAIR;Acc:AT1G51260]
Lipid metabolism (triacylglycerol assembly)	AT1G75020	NC_003070.9	LPAT4	-0.356057	0.319118	0.859487	lysophosphatidyl acyltransferase 4 [Source:TAIR;Acc:AT1G75020]
Lipid metabolism (triacylglycerol assembly)	AT3G18850	NC_003074.8	LPAT5	Not detected			lysophosphatidyl acyltransferase 5 [Source:TAIR;Acc:AT3G18850]
Lipid metabolism (triacylglycerol assembly)	AT2G01180	NC_003071.7	LPP1	-0.450984	0.32582	0.868647	phosphatidic acid phosphatase 1 [Source:TAIR;Acc:AT2G01180]
Lipid metabolism (triacylglycerol assembly)	AT1G15080	NC_003070.9	LPP2	0.137504	1	1	lipid phosphate phosphatase 2 [Source:TAIR;Acc:AT1G15080]
Lipid metabolism (triacylglycerol assembly)	AT3G02600	NC_003074.8	LPP3	0.02124	0.876504	1	lipid phosphate phosphatase 3 [Source:TAIR;Acc:AT3G02600]
Lipid metabolism (triacylglycerol assembly)	AT3G15820	NC_003074.8	ROD1	-0.84047	8.68584e-06	0.000644447	phosphatidic acid phosphatase-related / PAP2-related [Source:TAIR;Acc:AT3G15820]
Lipid metabolism (triacylglycerol assembly)	AT4G16820	NC_003075.7	PLA-Iβ2	5.64386	1	1	alpha/beta-Hydrolases superfamily protein [Source:TAIR;Acc:AT4G16820]
Lipid metabolism (triacylglycerol assembly)	AT1G06800	NC_003070.9	PLA-Iγ1	-0.162633	0.777329	1	alpha/beta-Hydrolases superfamily protein [Source:TAIR;Acc:AT1G06800]
Lipid metabolism (triacylglycerol assembly)	AT2G19690	NC_003071.7	PLA2-β	-0.201634	1	1	phospholipase A2-beta [Source:TAIR;Acc:AT2G19690]
Lipid metabolism (triacylglycerol assembly)	AT4G29460	NC_003075.7	PLA2-γ	Not detected			Phospholipase A2 family protein [Source:TAIR;Acc:AT4G29460]
Lipid metabolism (triacylglycerol assembly)	AT4G29470	NC_003075.7	PLA2-δ	Not detected			Phospholipase A2 family protein [Source:TAIR;Acc:AT4G29470]
Lipid metabolism (triacylglycerol assembly)	AT2G26560	NC_003071.7	PLP2	-0.614346	0.539881	0.995948	phospholipase A 2A [Source:TAIR;Acc:AT2G26560]
Lipid metabolism (triacylglycerol assembly)	AT1G12640	NC_003070.9	LPCAT1	-0.018333	0.917041	1	MBOAT (membrane bound O-acyl transferase) family protein [Source:TAIR;Acc:AT1G12640]
Lipid metabolism (triacylglycerol assembly)	AT1G63050	NC_003070.9	LPCAT2	0.0499518	0.830719	1	MBOAT (membrane bound O-acyl transferase) family protein [Source:TAIR;Acc:AT1G63050]
Lipid metabolism (triacylglycerol assembly)	AT3G16785	NC_003074.8	PLDP1	-0.165059	0.345123	0.888607	phospholipase D P1 [Source:TAIR;Acc:AT3G16785]
Lipid metabolism (triacylglycerol assembly)	AT1G52570	NC_003070.9	PLDα2	0.381429	0.50997	0.978279	phospholipase D alpha 2 [Source:TAIR;Acc:AT1G52570]
Lipid metabolism (triacylglycerol assembly)	AT3G05630	NC_003074.8	PLDP2	-0.110395	0.0369817	0.320925	phospholipase D P2 [Source:TAIR;Acc:AT3G05630]
Lipid metabolism (triacylglycerol assembly)	AT2G19450	NC_003071.7	TAG1/DGAT1	-0.0158116	0.923296	1	diacylglycerol O-acyltransferase ; supported by cDNA: gi_15450799_gb_AY054480.1_
Lipid metabolism (triacylglycerol assembly)	AT3G51520	NC_003074.8	DGAT2	-0.253202	0.0284212	0.277443	diacylglycerol acyltransferase family [Source:TAIR;Acc:AT3G51520]
Lipid metabolism (triacylglycerol assembly)	AT5G13640	NC_003076.8	PDAT1	0.423808	0.088771	0.508963	phospholipid:diacylglycerol acyltransferase [Source:TAIR;Acc:AT5G13640]
Lipid metabolism (triacylglycerol assembly)	AT3G44830	NC_003074.8	PDAT2	0.40866	0.00767997	0.127795	Lecithin:cholesterol acyltransferase family protein [Source:TAIR;Acc:AT3G44830]
Lipid metabolism (triacylglycerol assembly)	AT2G32260	NC_003071.7	CCT1	0.199009	0.199372	0.723363	phosphorylcholine cytidylyltransferase [Source:TAIR;Acc:AT2G32260]
Lipid metabolism (triacylglycerol assembly)	AT4G15130	NC_003075.7	CCT2	-0.219577	0.414729	0.945948	phosphorylcholine cytidylyltransferase2 [Source:TAIR;Acc:AT4G15130]
Lipid metabolism (triacylglycerol assembly)	AT1G13560	NC_003070.9	AAPT1	-0.00805148	1	1	aminoalcoholphosphotransferase 1 [Source:TAIR;Acc:AT1G13560]
Lipid metabolism (Oil body formation)	AT4G25140	NC_003075.7	OLEO1	-0.055919	0.620112	1	oleosin, 18.5K
Lipid metabolism (Oil body formation)	AT5G40420	NC_003076.8	OLEO2	-0.136592	0.197115	0.720433	oleosin 2 [Source:TAIR;Acc:AT5G40420]
Lipid metabolism (Oil body formation)	AT5G50600	NC_003076.8	HSD1	0.283784	0.00475742	0.094029	11-beta-hydroxysteroid dehydrogenase-like
